# Supplementary material for: Mathematical proof of the Fisher-Escolà Q statistical distribution in quantum consciousness modeling
Source: Comput Struct Biotechnol J. 2025 Apr 26;30:41–58. doi: 10.1016/j.csbj.2025.04.025 (PMC12137171; doi:10.1016/j.csbj.2025.04.025)
Supplement: Supplementary file 1 — Supplementary material [file mmc1.xlsx]

## Sheet: resultados_Cq_Iq_VonNeumann_Mer
Archivo	C_q	I_q	Von_Neumann_Entropy	Mermin_Value
density_matrix_1.txt	0.999709	0.500081	0.00249718	368.712
density_matrix_2.txt	0.999373	0.500187	0.00537556	347.66
density_matrix_3.txt	0.999785	0.50007	0.00184236	442.805
density_matrix_4.txt	0.999256	0.500211	0.00636033	359.543
density_matrix_5.txt	0.999533	0.500134	0.00407172	324.697
density_matrix_6.txt	0.99955	0.50012	0.00389109	401.534
density_matrix_7.txt	0.999633	0.5001	0.00314295	423.574
density_matrix_8.txt	0.999234	0.500199	0.00650579	321.053
density_matrix_9.txt	0.999373	0.500174	0.00533132	319.371
density_matrix_10.txt	0.999621	0.500097	0.0033199	448.084
density_matrix_11.txt	0.999401	0.500207	0.00512794	346.705
density_matrix_12.txt	0.999549	0.50013	0.00385982	359.648
density_matrix_13.txt	0.999507	0.500121	0.00426456	367.008
density_matrix_14.txt	0.999724	0.500094	0.00239013	374.118
density_matrix_15.txt	0.999563	0.5001	0.00374293	390.749
density_matrix_16.txt	0.999644	0.500101	0.00317369	364.722
density_matrix_17.txt	0.999661	0.500097	0.00294809	348.85
density_matrix_18.txt	0.999404	0.500159	0.00511964	392.272
density_matrix_19.txt	0.999468	0.500133	0.00463287	354.388
density_matrix_20.txt	0.999797	0.500062	0.00178778	354.648
density_matrix_21.txt	0.999532	0.50013	0.00404479	247.917
density_matrix_22.txt	0.999659	0.500091	0.00296922	290.552
density_matrix_23.txt	0.999559	0.500132	0.00373433	375.64
density_matrix_24.txt	0.999476	0.500119	0.00446143	201.641
density_matrix_25.txt	0.999614	0.500109	0.00328893	316.19
density_matrix_26.txt	0.999562	0.500108	0.00374631	356.336
density_matrix_27.txt	0.999763	0.50009	0.00200714	230.1
density_matrix_28.txt	0.999381	0.500193	0.00533253	348.602
density_matrix_29.txt	0.99943	0.500143	0.00483785	315.597
density_matrix_30.txt	0.999821	0.500069	0.00156322	415.912
density_matrix_31.txt	0.999507	0.500125	0.00422594	392.881
density_matrix_32.txt	0.999599	0.500102	0.00347353	324.673
density_matrix_33.txt	0.999538	0.50012	0.00400955	377.973
density_matrix_34.txt	0.999776	0.500073	0.0020009	241.938
density_matrix_35.txt	0.999527	0.500115	0.00409422	275.449
density_matrix_36.txt	0.999484	0.500135	0.00437942	394.808
density_matrix_37.txt	0.999695	0.500098	0.00263776	432.452
density_matrix_38.txt	0.999501	0.500122	0.00429109	391.039
density_matrix_39.txt	0.999649	0.500093	0.00311259	345.459
density_matrix_40.txt	0.999761	0.500093	0.00209625	314.892
density_matrix_41.txt	0.999462	0.500125	0.00457492	321.092
density_matrix_42.txt	0.999527	0.500118	0.00407978	283.665
density_matrix_43.txt	0.999684	0.500089	0.00271788	288.674
density_matrix_44.txt	0.999293	0.500267	0.00589658	353.203
density_matrix_45.txt	0.999628	0.500093	0.00321398	256.746
density_matrix_46.txt	0.999458	0.500132	0.00465563	388.5
density_matrix_47.txt	0.999488	0.50012	0.00441215	216.222
density_matrix_48.txt	0.999651	0.500096	0.0030563	394.772
density_matrix_49.txt	0.99939	0.50028	0.00518283	297.602
density_matrix_50.txt	0.999741	0.500072	0.00222473	378.72
density_matrix_51.txt	0.999556	0.500107	0.00387078	315.696
density_matrix_52.txt	0.999634	0.500112	0.00315168	247.962
density_matrix_53.txt	0.999628	0.500106	0.00320205	369.455
density_matrix_54.txt	0.999548	0.500121	0.00384241	281.628
density_matrix_55.txt	0.999433	0.50014	0.0047791	285.227
density_matrix_56.txt	0.999306	0.500187	0.0058767	359.717
density_matrix_57.txt	0.99922	0.500203	0.00665601	327.943
density_matrix_58.txt	0.999517	0.500137	0.00408175	389.499
density_matrix_59.txt	0.99957	0.500135	0.00379212	344.931
density_matrix_60.txt	0.999553	0.500113	0.00376347	355.792
density_matrix_61.txt	0.999715	0.500079	0.00254683	375.105
density_matrix_62.txt	0.999267	0.5002	0.00617807	279.124
density_matrix_63.txt	0.999607	0.50011	0.00338979	337.229
density_matrix_64.txt	0.999498	0.500118	0.00428817	300.838
density_matrix_65.txt	0.999553	0.500119	0.00383062	380.484
density_matrix_66.txt	0.999478	0.500165	0.00448288	297.532
density_matrix_67.txt	0.999669	0.500119	0.00285407	364.765
density_matrix_68.txt	0.99969	0.500116	0.00273186	394.53
density_matrix_69.txt	0.999675	0.500102	0.0028491	353.423
density_matrix_70.txt	0.99971	0.500083	0.00253946	375.269
density_matrix_71.txt	0.999652	0.500103	0.00302731	403.595
density_matrix_72.txt	0.999768	0.500078	0.00205908	430.986
density_matrix_73.txt	0.999689	0.500085	0.00272535	437.773
density_matrix_74.txt	0.99968	0.500096	0.00282171	354.224
density_matrix_75.txt	0.999528	0.500127	0.00409775	421.557
density_matrix_76.txt	0.999571	0.500109	0.00368933	413.838
density_matrix_77.txt	0.999626	0.500106	0.00322492	448.057
density_matrix_78.txt	0.999537	0.500121	0.00391072	387.804
density_matrix_79.txt	0.999808	0.500072	0.00171275	390.255
density_matrix_80.txt	0.999599	0.500134	0.00353483	367.358
density_matrix_81.txt	0.999702	0.500106	0.0026066	405.721
density_matrix_82.txt	0.999624	0.50011	0.0032855	402.083
density_matrix_83.txt	0.999443	0.500139	0.00476817	303.092
density_matrix_84.txt	0.999556	0.500114	0.00382624	367.258
density_matrix_85.txt	0.999465	0.500127	0.00459333	368.639
density_matrix_86.txt	0.999603	0.500112	0.00345202	399.902
density_matrix_87.txt	0.99947	0.50012	0.00449883	342.884
density_matrix_88.txt	0.999552	0.50011	0.00387508	416.862
density_matrix_89.txt	0.999632	0.500096	0.00319154	374.797
density_matrix_90.txt	0.999524	0.50014	0.00406298	329.477
density_matrix_91.txt	0.99952	0.500145	0.00420564	349.767
density_matrix_92.txt	0.999408	0.500152	0.00502778	328.406
density_matrix_93.txt	0.999632	0.500134	0.00313322	352.891
density_matrix_94.txt	0.99944	0.500132	0.00482452	309.167
density_matrix_95.txt	0.999404	0.500166	0.00505768	374.717
density_matrix_96.txt	0.999366	0.500219	0.00540643	200.042
density_matrix_97.txt	0.999574	0.500104	0.00368314	232.13
density_matrix_98.txt	0.999558	0.500115	0.00381302	276.012
density_matrix_99.txt	0.999617	0.500102	0.00329922	331.779
density_matrix_100.txt	0.999657	0.50009	0.00301791	298.474
density_matrix_101.txt	0.999502	0.500119	0.00429049	240.422
density_matrix_102.txt	0.999355	0.500206	0.00548786	417.446
density_matrix_103.txt	0.999442	0.500201	0.0047967	360.591
density_matrix_104.txt	0.999562	0.500113	0.00378805	356.307
density_matrix_105.txt	0.999564	0.500171	0.00375077	402.482
density_matrix_106.txt	0.99955	0.500118	0.00386099	325.528
density_matrix_107.txt	0.999543	0.500116	0.00390966	405.703
density_matrix_108.txt	0.999562	0.500124	0.00374787	382.936
density_matrix_109.txt	0.999542	0.500112	0.0039795	286.719
density_matrix_110.txt	0.99962	0.500096	0.00329242	352.111
density_matrix_111.txt	0.999362	0.500207	0.0054269	408.035
density_matrix_112.txt	0.999404	0.500183	0.0050878	286.038
density_matrix_113.txt	0.999744	0.500076	0.00221755	336.611
density_matrix_114.txt	0.999629	0.500095	0.00323461	437.386
density_matrix_115.txt	0.999474	0.500154	0.00450248	397.991
density_matrix_116.txt	0.999602	0.500105	0.00341541	256.186
density_matrix_117.txt	0.999709	0.500092	0.0025121	421.306
density_matrix_118.txt	0.999645	0.500097	0.00304817	291
density_matrix_119.txt	0.999512	0.500119	0.00418552	360.849
density_matrix_120.txt	0.999432	0.500154	0.00485958	331.852
density_matrix_121.txt	0.999433	0.500146	0.00481505	403.108
density_matrix_122.txt	0.999493	0.500128	0.0043409	406.313
density_matrix_123.txt	0.999288	0.500205	0.00600299	338.099
density_matrix_124.txt	0.99961	0.500117	0.0034083	234.462
density_matrix_125.txt	0.999638	0.500102	0.00314812	409.525
density_matrix_126.txt	0.999572	0.500114	0.00368225	359.196
density_matrix_127.txt	0.999489	0.50014	0.00439097	411.478
density_matrix_128.txt	0.999726	0.50009	0.00230956	394.24
density_matrix_129.txt	0.999503	0.500117	0.00430296	353.745
density_matrix_130.txt	0.999456	0.500134	0.00465652	337.563
density_matrix_131.txt	0.999604	0.50012	0.00341124	416.003
density_matrix_132.txt	0.999711	0.50008	0.00249781	387.47
density_matrix_133.txt	0.999556	0.500119	0.00381131	277.827
density_matrix_134.txt	0.999268	0.500193	0.00618777	337.263
density_matrix_135.txt	0.999642	0.500092	0.00314145	384.783
density_matrix_136.txt	0.999272	0.500194	0.0061646	273.532
density_matrix_137.txt	0.99954	0.50013	0.00400727	344.141
density_matrix_138.txt	0.999213	0.50021	0.00661315	289.768
density_matrix_139.txt	0.999821	0.500062	0.00157102	342.394
density_matrix_140.txt	0.999651	0.500103	0.00301198	418.455
density_matrix_141.txt	0.999674	0.50011	0.00276306	446.039
density_matrix_142.txt	0.999712	0.500084	0.00251715	409.298
density_matrix_143.txt	0.999552	0.500112	0.00382803	254.583
density_matrix_144.txt	0.999636	0.500095	0.00319321	317.97
density_matrix_145.txt	0.999505	0.500137	0.00423718	362.449
density_matrix_146.txt	0.999589	0.500097	0.00352395	280.161
density_matrix_147.txt	0.999471	0.50015	0.00455824	331.545
density_matrix_148.txt	0.999586	0.500104	0.00350559	424.941
density_matrix_149.txt	0.99952	0.500115	0.00412418	348.117
density_matrix_150.txt	0.999627	0.500104	0.00319052	435.85
