# Supplementary material for: Mathematical proof of the Fisher-Escolà Q statistical distribution in quantum consciousness modeling
Source: Comput Struct Biotechnol J. 2025 Apr 26;30:41–58. doi: 10.1016/j.csbj.2025.04.025 (PMC12137171; doi:10.1016/j.csbj.2025.04.025)
Supplement: Supplementary file 2 — Supplementary material [file mmc2.xlsx]

## Sheet: Sheet1
C_q	I_q
0.525779	0.497194
0.561142	0.539605
0.519295	0.480198
0.505937	0.590936
0.519701	0.594592
0.514072	0.424182
0.51658	0.467458
0.506354	0.607015
0.508399	0.554303
0.503499	0.699406
0.513429	0.431215
0.505264	0.480858
0.535864	0.600374
0.500389	0.360484
0.543968	0.392938
0.559571	0.349101
0.537585	0.464774
0.507311	0.678832
0.502325	0.463602
0.502023	0.346586
0.550155	0.440991
0.502455	0.573235
0.509535	0.57645
0.500021	0.432188
0.50893	0.467071
0.514188	0.63676
0.518545	0.49484
0.500925	0.522328
0.559007	0.450771
0.505659	0.580616
0.507878	0.435831
0.500036	0.54395
0.504802	0.560895
0.501683	0.520865
0.500234	0.593422
0.508905	0.396283
0.500796	0.51003
0.505301	0.447481
0.552905	0.672592
0.559302	0.517741
0.545127	0.486375
0.526588	0.598917
0.501139	0.418631
0.501921	0.42192
0.525056	0.48946
0.541076	0.532717
0.568231	0.443313
0.501277	0.510392
0.509219	0.391172
0.503841	0.464337
0.529564	0.383336
0.525191	0.6111
0.610643	0.428143
0.508163	0.403285
0.520941	0.400721
0.51259	0.430372
0.513477	0.433979
0.501159	0.670131
0.502164	0.727814
0.506872	0.483857
0.535311	0.435671
0.582605	0.447199
0.507366	0.448542
0.500133	0.559925
0.504078	0.595991
0.529413	0.34266
0.503384	0.631241
0.520303	0.539308
0.55208	0.459968
0.518103	0.502954
0.516085	0.516627
0.508625	0.579767
0.500816	0.580581
0.501048	0.696741
0.539426	0.510312
0.52865	0.395741
0.546443	0.452305
0.501472	0.550147
0.500496	0.496092
0.504379	0.495866
0.501391	0.577963
0.539544	0.586052
0.50067	0.671157
0.518033	0.459223
0.540969	0.468578
0.500882	0.229828
0.513213	0.468248
0.510416	0.48935
0.540997	0.521315
0.517219	0.458641
0.505998	0.720304
0.507803	0.514518
0.500269	0.518606
0.552511	0.662758
0.500379	0.555695
0.506451	0.4945
0.508154	0.593093
0.516322	0.402402
0.548476	0.315681
0.505261	0.509301
0.517234	0.56617
0.500517	0.639553
0.519527	0.221976
0.572986	0.530703
0.506268	0.491977
0.500194	0.59771
0.500945	0.501458
0.601751	0.352052
0.51903	0.469817
0.507501	0.640807
0.538782	0.3912
0.509275	0.477762
0.508411	0.389736
0.507646	0.463135
0.513241	0.538209
0.529474	0.557484
0.521807	0.45867
0.537684	0.454604
0.540575	0.370755
0.518785	0.527823
0.501465	0.621702
0.516043	0.507682
0.501062	0.423082
0.521208	0.719229
0.50147	0.395283
0.524446	0.565498
0.515552	0.361309
0.518973	0.525422
0.511426	0.371547
0.521213	0.410304
0.513912	0.533222
0.506498	0.409335
0.50046	0.722874
0.5	0.47974
0.500183	0.645239
0.507809	0.295806
0.507377	0.54866
0.5	0.495284
0.501191	0.701956
0.68102	0.493463
0.533816	0.560106
0.52783	0.520622
0.500041	0.410082
0.512363	0.505883
0.516735	0.478522
0.515519	0.569666
0.50051	0.418413
0.501846	0.530787
0.549818	0.318602
0.500013	0.478085
0.508571	0.645813
0.589358	0.525441
0.529579	0.362736
0.507325	0.438011
0.51171	0.474316
0.504015	0.592351
0.533948	0.584343
0.506939	0.268369
0.513185	0.504122
0.552533	0.485587
0.515574	0.581989
0.51073	0.541904
0.500285	0.268536
0.703054	0.450919
0.501676	0.52496
0.539287	0.390834
0.505463	0.700105
0.54933	0.425209
0.50064	0.543354
0.607368	0.530794
0.508733	0.518532
0.501734	0.620375
0.503194	0.484242
0.505084	0.547739
0.507013	0.468416
0.516766	0.689516
0.507604	0.494794
0.505103	0.503242
0.500001	0.613191
0.50002	0.588328
0.50646	0.566384
0.500379	0.369863
0.500945	0.427759
0.5018	0.501839
0.501722	0.490013
0.501	0.59461
0.566451	0.489923
0.510976	0.653859
0.502407	0.535331
0.507211	0.3207
0.51151	0.441388
0.502241	0.523233
0.524265	0.506516
0.569154	0.430297
0.548223	0.60578
0.527774	0.486536
0.564735	0.417517
0.507566	0.513801
0.516089	0.398497
0.502551	0.565298
0.506763	0.346066
0.504127	0.493783
0.56584	0.578444
0.522281	0.585526
0.519895	0.475467
0.500331	0.60634
0.500234	0.361875
0.507473	0.469711
0.511119	0.454046
0.50135	0.400493
0.527896	0.429828
0.504759	0.378358
0.612225	0.465867
0.510912	0.597935
0.630126	0.535637
0.615223	0.596486
0.502659	0.538829
0.648115	0.687433
0.590507	0.634644
0.501812	0.308353
0.510208	0.624645
0.585172	0.558615
0.559151	0.587952
0.607832	0.443734
0.504164	0.559227
0.502009	0.543912
0.510598	0.552319
0.50497	0.659422
0.543809	0.555302
0.503555	0.347332
0.579907	0.594482
0.515524	0.398513
0.502972	0.589212
0.504262	0.466644
0.517459	0.514075
0.500123	0.588759
0.515227	0.391675
0.512792	0.458701
0.515469	0.427699
0.54334	0.432324
0.50004	0.624055
0.509224	0.557024
0.536043	0.426702
0.515903	0.366825
0.501597	0.253459
0.533459	0.435001
0.502914	0.559259
0.547436	0.573841
0.538523	0.388739
0.511959	0.504908
0.500606	0.505064
0.510629	0.577534
0.525577	0.533493
0.519609	0.35324
0.501232	0.48176
0.500497	0.420969
0.502385	0.541177
0.501529	0.331269
0.525103	0.720671
0.602836	0.608389
0.501941	0.556944
0.5026	0.521703
0.503213	0.557452
0.502817	0.515044
0.503623	0.540787
0.541044	0.38283
0.50169	0.526429
0.500765	0.503454
0.500415	0.478781
0.501412	0.61598
0.506046	0.447102
0.519574	0.634175
0.50002	0.36677
0.506824	0.430659
0.500661	0.665999
0.521143	0.56028
0.500786	0.498134
0.542016	0.429254
0.500545	0.661105
0.500037	0.538864
0.564887	0.547051
0.527667	0.342113
0.500334	0.482313
0.522863	0.425707
0.550116	0.547289
0.522725	0.60524
0.504902	0.50216
0.513475	0.31443
0.508598	0.519709
0.507909	0.542809
0.515901	0.521986
0.518528	0.641333
0.508016	0.531032
0.515707	0.54048
0.511176	0.637373
0.509331	0.39237
0.500041	0.534788
0.519615	0.360754
0.535247	0.460733
0.505013	0.53628
0.536688	0.562154
0.502935	0.468328
0.505256	0.380192
0.614967	0.337333
0.501871	0.508812
0.505221	0.6812
0.585021	0.628598
0.50586	0.335499
0.502367	0.410323
0.501806	0.595846
0.665857	0.418727
0.532423	0.496865
0.502302	0.35544
0.507744	0.414775
0.506308	0.417332
0.532921	0.442336
0.51591	0.491986
0.501852	0.3822
0.504815	0.534648
0.511456	0.422368
0.505699	0.410714
0.505765	0.464999
0.53265	0.506441
0.502485	0.647174
0.50272	0.545975
0.502283	0.396469
0.512426	0.63604
0.50162	0.243382
0.53514	0.579983
0.517642	0.388854
0.501049	0.453197
0.539063	0.491476
0.501229	0.547674
0.500891	0.45224
0.501738	0.418562
0.516833	0.358605
0.5118	0.393828
0.514777	0.544231
0.516271	0.552272
0.590088	0.336351
0.500352	0.373975
0.501548	0.541181
0.537754	0.490199
0.62791	0.440293
0.580926	0.46147
0.513392	0.498504
0.506084	0.572797
0.501077	0.504194
0.547003	0.439758
0.517401	0.55788
0.506741	0.35039
0.674583	0.729853
0.503143	0.325322
0.567804	0.619514
0.508283	0.60995
0.509643	0.544665
0.501539	0.549349
0.51707	0.436842
0.501217	0.643804
0.50015	0.623325
0.507987	0.576765
0.509867	0.446577
0.501146	0.552336
0.501748	0.577163
0.500292	0.71871
0.526007	0.562623
0.509313	0.49223
0.502387	0.43008
0.511649	0.665208
0.501948	0.519
0.52076	0.563977
0.519556	0.367093
0.594257	0.576431
0.509564	0.75863
0.512402	0.53622
0.502161	0.462816
0.526068	0.426408
0.505329	0.473084
0.50224	0.633671
0.522994	0.31541
0.502517	0.523005
0.506053	0.516569
0.501976	0.600757
0.523504	0.704699
0.5934	0.348871
0.500185	0.408045
0.508827	0.410558
0.521424	0.52472
0.504918	0.500509
0.562337	0.487102
0.505754	0.535262
0.502326	0.462641
0.511122	0.507057
0.507001	0.445836
0.506371	0.451116
0.500248	0.370185
0.552559	0.347874
0.5072	0.675839
0.52108	0.491572
0.524277	0.496934
0.513817	0.617833
0.500146	0.50517
0.549025	0.402089
0.500639	0.374744
0.583688	0.384695
0.647273	0.471012
0.50005	0.449254
0.501077	0.441377
0.52049	0.56295
0.509628	0.610906
0.524407	0.437776
0.594102	0.369039
0.501214	0.524453
0.607988	0.356428
0.50358	0.531597
0.537358	0.47693
0.500193	0.316219
0.57744	0.384995
0.533922	0.486535
0.512311	0.537761
0.706459	0.50399
0.54609	0.403528
0.512658	0.515483
0.585477	0.478253
0.560259	0.488716
0.508135	0.493243
0.555395	0.494965
0.50945	0.567887
0.502922	0.502201
0.552748	0.350384
0.503637	0.585315
0.500709	0.587972
0.543006	0.352177
0.60759	0.354221
0.506693	0.534464
0.500341	0.348101
0.500107	0.541131
0.501742	0.440219
0.503032	0.624229
0.703439	0.56147
0.512868	0.553767
0.641238	0.353501
0.566433	0.593907
0.626862	0.665695
0.506913	0.336549
0.564689	0.336665
0.502008	0.554476
0.500674	0.502422
0.513438	0.57171
0.812635	0.281647
0.517329	0.337882
0.502466	0.277636
0.538265	0.508906
0.500159	0.540277
0.519868	0.492373
0.510755	0.468951
0.555872	0.508812
0.502519	0.467508
0.516715	0.494096
0.500558	0.521323
0.51293	0.526426
0.500008	0.498782
0.549779	0.388146
0.520284	0.547208
0.536706	0.553786
0.500002	0.517292
0.500744	0.448095
0.532187	0.366985
0.526764	0.539914
0.519631	0.601149
0.596201	0.520548
0.501088	0.551522
0.502547	0.440957
0.501051	0.562059
0.536331	0.436143
0.501493	0.323617
0.500005	0.507022
0.509753	0.493204
0.517289	0.536872
0.534309	0.498779
0.515896	0.571699
0.515504	0.398176
0.525094	0.407595
0.51009	0.46561
0.5	0.425792
0.508579	0.40991
0.516343	0.596665
0.512965	0.495309
0.908501	0.187341
0.517181	0.431075
0.500406	0.547792
0.500696	0.4754
0.504652	0.648246
0.503851	0.49498
0.55821	0.427749
0.598484	0.356332
0.519034	0.559193
0.518371	0.432158
0.620511	0.575107
0.502026	0.563223
0.558941	0.461792
0.583103	0.548354
0.50805	0.47116
0.500022	0.427484
0.523489	0.481363
0.500652	0.491105
0.530284	0.683158
0.51536	0.477629
0.501762	0.383193
0.515635	0.451943
0.504168	0.564955
0.502164	0.61682
0.520872	0.337697
0.515575	0.413206
0.50686	0.367385
0.577441	0.388132
0.509312	0.586855
0.571811	0.625597
0.643729	0.405394
0.510355	0.662824
0.502595	0.658773
0.50796	0.599928
0.542795	0.444482
0.586513	0.396957
0.527445	0.516316
0.584755	0.414579
0.51017	0.409098
0.505107	0.561158
0.510032	0.369264
0.538158	0.554219
0.520532	0.614409
0.500314	0.381314
0.500008	0.502883
0.619597	0.452888
0.500421	0.465052
0.50479	0.669042
0.508571	0.492838
0.551022	0.710027
0.504794	0.508773
0.55984	0.455027
0.50194	0.542743
0.513986	0.511211
0.534763	0.557771
0.500783	0.487088
0.500116	0.601199
0.506375	0.529764
0.55666	0.449243
0.524339	0.574454
0.562622	0.360036
0.501189	0.496894
0.50563	0.578594
0.503292	0.486767
0.508501	0.559955
0.500674	0.52264
0.504213	0.489749
0.509944	0.662482
0.512689	0.53209
0.500052	0.430723
0.502895	0.561339
0.51988	0.499974
0.502179	0.436872
0.550574	0.633685
0.504946	0.540281
0.543192	0.384184
0.507395	0.704303
0.500559	0.544748
0.521246	0.643393
0.511855	0.410745
0.50343	0.408248
0.501168	0.607838
0.552115	0.37605
0.500077	0.297997
0.505907	0.581597
0.534674	0.373103
0.502664	0.57132
0.518625	0.506412
0.516525	0.352278
0.587451	0.419137
0.501375	0.309558
0.552901	0.555131
0.521603	0.54147
0.541356	0.491838
0.520078	0.688412
0.500295	0.540022
0.500819	0.668635
0.551597	0.461556
0.555657	0.640415
0.512197	0.480378
0.501205	0.387658
0.512776	0.328621
0.542498	0.527491
0.566042	0.505553
0.524258	0.636091
0.521643	0.774316
0.730561	0.653931
0.579801	0.563096
0.505759	0.512953
0.55123	0.541285
0.50071	0.62034
0.502535	0.478072
0.502655	0.500943
0.515407	0.617162
0.519596	0.36877
0.505713	0.384189
0.504887	0.441094
0.511678	0.560528
0.50071	0.44496
0.504058	0.461548
0.500118	0.65102
0.50166	0.458764
0.500091	0.525768
0.501075	0.366346
0.50356	0.385321
0.532582	0.465659
0.531487	0.510019
0.604055	0.416364
0.522057	0.451547
0.505932	0.475316
0.538367	0.397136
0.504357	0.370448
0.517747	0.420385
0.519715	0.435225
0.517857	0.66415
0.500396	0.229927
0.561571	0.408628
0.513095	0.524037
0.502127	0.486053
0.505264	0.387684
0.510961	0.519023
0.51142	0.603499
0.506597	0.535807
0.591322	0.599296
0.587686	0.506785
0.502027	0.469717
0.559392	0.463352
0.512585	0.479293
0.507592	0.391305
0.529362	0.521792
0.50048	0.561158
0.501787	0.518267
0.536909	0.480585
0.554536	0.286834
0.510251	0.428282
0.512285	0.610098
0.501461	0.497623
0.502944	0.465807
0.500068	0.38943
0.502204	0.493946
0.514835	0.507154
0.546165	0.317394
0.516268	0.533416
0.560229	0.523852
0.554371	0.45374
0.500308	0.537422
0.536423	0.417455
0.50207	0.617614
0.60057	0.55454
0.502413	0.396262
0.505199	0.510835
0.513295	0.413019
0.501242	0.47552
0.544265	0.434319
0.55991	0.45376
0.517962	0.480368
0.505336	0.444991
0.500014	0.540865
0.507533	0.536702
0.500135	0.35117
0.568775	0.531331
0.518585	0.545142
0.683139	0.552492
0.505232	0.542488
0.525587	0.412051
0.500248	0.552539
0.531296	0.616791
0.5033	0.562352
0.514386	0.528263
0.500665	0.736464
0.501347	0.435935
0.500008	0.412279
0.507549	0.455096
0.500366	0.466217
0.500286	0.650202
0.501465	0.582361
0.500732	0.439299
0.599988	0.365511
0.570008	0.569761
0.514531	0.474437
0.565915	0.51717
0.508664	0.614726
0.504611	0.591275
0.503941	0.54482
0.523214	0.611691
0.525011	0.437356
0.521164	0.557396
0.500036	0.585356
0.503496	0.586659
0.518877	0.29319
0.569605	0.329954
0.501003	0.41765
0.500695	0.41732
0.607227	0.45708
0.527676	0.614216
0.62881	0.411158
0.509656	0.522191
0.530978	0.546047
0.503672	0.452618
0.578701	0.497878
0.500271	0.286459
0.503771	0.451668
0.503858	0.48912
0.509252	0.604314
0.500028	0.530181
0.533862	0.412885
0.500568	0.638042
0.501241	0.424795
0.50704	0.625479
0.565833	0.562867
0.500198	0.497672
0.516379	0.384574
0.515389	0.515792
0.501693	0.419193
0.500176	0.507649
0.564073	0.455212
0.514541	0.489985
0.502816	0.319519
0.504299	0.372398
0.546042	0.494154
0.546609	0.354751
0.522159	0.372268
0.509519	0.580106
0.511695	0.608352
0.501885	0.460417
0.500004	0.369448
0.518205	0.421385
0.576771	0.682884
0.545529	0.558527
0.527298	0.571354
0.500189	0.566805
0.512723	0.482599
0.575545	0.557122
0.500077	0.451218
0.508276	0.599598
0.543929	0.607827
0.500082	0.572976
0.620711	0.454731
0.506881	0.515834
0.514184	0.309419
0.500969	0.417995
0.512859	0.266743
0.688575	0.450507
0.500634	0.460351
0.503646	0.750978
0.502	0.446416
0.500288	0.496482
0.544352	0.393707
0.510378	0.517206
0.634555	0.529072
0.500171	0.534132
0.500131	0.415618
0.512167	0.483091
0.502518	0.461417
0.501229	0.391895
0.595116	0.43119
0.50193	0.480555
0.522491	0.327878
0.508011	0.736254
0.50062	0.600976
0.571795	0.631073
0.500001	0.462977
0.621579	0.62483
0.514183	0.411215
0.68165	0.447327
0.502999	0.430722
0.519959	0.447676
0.505789	0.470606
0.503936	0.431736
0.501606	0.455408
0.631998	0.399458
0.566394	0.655002
0.5026	0.480636
0.501446	0.482342
0.52292	0.297874
0.505715	0.554331
0.500977	0.612346
0.508491	0.421743
0.501878	0.497474
0.521991	0.466536
0.529001	0.391591
0.502441	0.455273
0.503611	0.6257
0.506005	0.637941
0.519687	0.353044
0.504936	0.562731
0.503774	0.507243
0.554094	0.445654
0.521487	0.661846
0.50003	0.431446
0.505199	0.72121
0.519436	0.550067
0.52183	0.5009
0.528604	0.501494
0.534646	0.34987
0.510787	0.483078
0.509427	0.596476
0.500983	0.331613
0.50272	0.499492
0.504419	0.515075
0.502676	0.441405
0.507177	0.434484
0.500565	0.391012
0.512259	0.64258
0.501082	0.505128
0.53767	0.515488
0.518403	0.614338
0.500136	0.621737
0.542771	0.398658
0.511373	0.525422
0.515302	0.539391
0.593924	0.563343
0.504968	0.401647
0.500012	0.503571
0.500927	0.402615
0.524432	0.460393
0.590766	0.64158
0.50145	0.45173
0.502116	0.498128
0.508689	0.469786
0.51662	0.490756
0.509736	0.57782
0.500058	0.481295
0.505489	0.601372
0.501908	0.559614
0.549219	0.245129
0.511628	0.357705
0.500093	0.641152
0.516078	0.633719
0.515709	0.665817
0.500347	0.535723
0.512685	0.420574
0.705366	0.521758
0.522542	0.402126
0.500552	0.556404
0.503071	0.405799
0.500045	0.549761
0.57194	0.549712
0.50215	0.537458
0.532031	0.604256
0.504166	0.500186
0.527109	0.582219
0.500154	0.458643
0.501876	0.523083
0.501917	0.592097
0.522621	0.500372
0.508828	0.528572
0.567908	0.48444
0.506116	0.460792
0.500344	0.507914
0.509954	0.600129
0.500789	0.433745
0.644825	0.519302
0.526754	0.571619
0.50005	0.533712
0.502613	0.487484
0.517177	0.537999
0.505031	0.692779
0.524659	0.353337
0.535355	0.491767
0.509721	0.46291
0.500717	0.567378
0.515015	0.452165
0.504523	0.585746
0.558061	0.650035
0.511676	0.555322
0.509149	0.606832
0.548624	0.505043
0.571221	0.591423
0.530554	0.37047
0.522747	0.399516
0.518233	0.500469
0.518912	0.455268
0.500433	0.448166
0.500264	0.507725
0.518306	0.377615
0.503993	0.544927
0.501347	0.483694
0.527742	0.504922
0.516656	0.505214
0.516702	0.54586
0.502954	0.581672
0.500137	0.568742
0.506624	0.472279
0.500222	0.577059
0.509037	0.59099
0.502611	0.457358
0.500439	0.392457
0.549023	0.642718
0.561466	0.500902
0.500817	0.351499
0.522328	0.548578
0.510754	0.498771
0.500075	0.558635
0.521339	0.495753
0.500149	0.515429
0.508105	0.283279
0.516521	0.746271
0.542258	0.570703
0.502795	0.553296
0.529507	0.536908
0.5001	0.242217
0.600569	0.509699
0.524543	0.363363
0.524762	0.520471
0.510596	0.679954
0.51456	0.429243
0.519565	0.404363
0.502231	0.459177
0.585435	0.570107
0.529557	0.493248
0.565593	0.633474
0.501845	0.394859
0.500094	0.54753
0.566718	0.516465
0.509022	0.677652
0.515911	0.498825
0.500802	0.546783
0.60063	0.416516
0.500322	0.570181
0.50093	0.47747
0.512231	0.473281
0.502557	0.591166
0.633719	0.35917
0.549649	0.495447
0.525142	0.571307
0.50003	0.521898
0.502765	0.482334
0.507144	0.59025
0.524788	0.438051
0.540868	0.458655
0.500554	0.468922
0.541125	0.528807
0.531081	0.53704
0.528583	0.441758
0.500102	0.55092
0.515398	0.292292
0.569696	0.477471
0.511042	0.553188
0.515177	0.397164
0.508109	0.654147
0.507751	0.411751
0.526214	0.546804
0.503349	0.611447
0.500691	0.615929
0.525262	0.54133
0.504064	0.51172
0.511348	0.376837
0.505479	0.37086
0.528209	0.401502
0.507989	0.493318
0.502597	0.385709
0.501909	0.486326
0.568802	0.448608
0.501918	0.509897
0.520173	0.492466
0.530539	0.660529
0.516424	0.524888
0.522416	0.490739
0.501456	0.412539
0.510415	0.581294
0.521746	0.393632
0.529641	0.44192
0.502212	0.498207
0.519239	0.431032
0.503029	0.561319
0.501216	0.574515
0.500026	0.445587
0.504906	0.508663
0.523386	0.651559
0.500705	0.394982
0.50975	0.467835
0.500017	0.425638
0.510734	0.550086
0.51352	0.550725
0.502813	0.539875
0.504783	0.507947
0.514115	0.493345
0.594204	0.53257
0.522028	0.522975
0.501553	0.557122
0.500739	0.34553
0.519895	0.645064
0.505393	0.364033
0.505791	0.496188
0.631269	0.516178
0.501812	0.634206
0.506214	0.601109
0.505117	0.551488
0.506974	0.508926
0.525946	0.399821
0.505631	0.511225
0.604371	0.512614
0.505828	0.389058
0.50671	0.461763
0.501267	0.38609
0.502183	0.611255
0.573664	0.590628
0.504627	0.550586
0.54595	0.5653
0.500016	0.403147
0.501888	0.345823
0.507651	0.63749
0.507521	0.591232
0.668998	0.492031
0.570116	0.514079
0.517095	0.403444
0.552053	0.506703
0.51907	0.516877
0.547431	0.489112
0.508652	0.631662
0.551149	0.524433
0.502947	0.373128
0.564364	0.556984
0.564996	0.445802
0.500011	0.486661
0.500498	0.526596
0.537035	0.594653
0.500734	0.435742
0.500178	0.363707
0.505962	0.722123
0.557101	0.500038
0.546469	0.741694
0.50482	0.44992
0.518033	0.632967
0.533772	0.322667
0.502614	0.485921
0.530275	0.515419
0.502117	0.2272
0.500837	0.549754
0.572186	0.551091
0.510902	0.438241
0.501092	0.488369
0.514115	0.39393
0.505482	0.606932
0.503581	0.427577
0.507045	0.576506
0.51525	0.474512
0.502352	0.466676
0.502855	0.619427
0.506137	0.452111
0.504964	0.543746
0.50213	0.600762
0.527286	0.599819
0.505134	0.573379
0.500121	0.560945
0.525253	0.669313
0.502597	0.354765
0.507924	0.377333
0.523867	0.428506
0.523298	0.411595
0.513051	0.482314
0.503316	0.528724
0.5017	0.460491
0.533726	0.752189
0.526828	0.606571
0.500036	0.532146
0.501488	0.446346
0.519148	0.451412
0.587694	0.530752
0.65644	0.52988
0.507973	0.563368
0.513218	0.407228
0.507262	0.466671
0.503062	0.616373
0.509281	0.385082
0.504935	0.612498
0.518156	0.426759
0.501952	0.607193
0.501346	0.405829
0.533028	0.632942
0.500985	0.594069
0.53302	0.577357
0.543919	0.30166
0.500028	0.568707
0.500022	0.598754
0.500202	0.50667
0.514205	0.692566
0.515532	0.394428
0.500087	0.464979
0.50064	0.595173
0.504205	0.601646
0.500909	0.543925
0.501177	0.551182
0.503132	0.388753
0.502674	0.4279
0.500406	0.338037
0.521394	0.466783
0.516481	0.439294
0.55745	0.637186
0.555309	0.372926
0.503896	0.650285
0.504675	0.489234
0.512773	0.298684
0.540111	0.510979
0.553611	0.52485
0.574295	0.440085
0.519805	0.484336
0.504115	0.453597
0.564997	0.35519
0.503838	0.496427
0.509906	0.569076
0.507973	0.561544
0.51856	0.489939
0.565281	0.300665
0.510803	0.435196
0.504008	0.716523
0.500003	0.579806
0.587912	0.459095
0.533132	0.54145
0.517225	0.571945
0.505217	0.376131
0.500774	0.506434
0.502832	0.302138
0.50297	0.553977
0.534475	0.572967
0.52097	0.459438
0.504789	0.428354
0.51879	0.615423
0.507136	0.602555
0.535982	0.283497
0.522069	0.598869
0.544288	0.35177
0.5504	0.494911
0.501016	0.406485
0.507312	0.502426
0.502612	0.351525
0.500067	0.494683
0.50592	0.380033
0.500003	0.385346
0.500898	0.602105
0.516343	0.380657
0.57779	0.508361
0.51709	0.388816
0.500004	0.527605
0.558405	0.412782
0.506042	0.589193
0.51971	0.653918
0.523661	0.450919
0.505175	0.460252
0.500476	0.358986
0.505208	0.486067
0.506944	0.621029
0.511818	0.495171
0.501575	0.516108
0.501117	0.393374
0.524051	0.509691
0.50494	0.528552
0.510164	0.432662
0.508198	0.345257
0.500369	0.6266
0.524459	0.585998
0.50859	0.600262
0.501157	0.598085
0.549545	0.407749
0.500038	0.67113
0.500306	0.485688
0.541437	0.304915
0.514869	0.431364
0.653997	0.599449
0.60695	0.534354
0.500638	0.334544
0.509573	0.499459
0.521489	0.438407
0.509363	0.49899
0.588372	0.341694
0.575666	0.549829
0.510483	0.380214
0.502049	0.363645
0.510978	0.483638
0.5513	0.557694
0.547707	0.338606
0.512297	0.39286
0.513147	0.500548
0.5	0.519348
0.520457	0.504216
0.56308	0.395872
0.535926	0.638521
0.50942	0.507861
0.524859	0.556117
0.544707	0.564994
0.501991	0.294438
0.529546	0.279784
0.549767	0.622433
0.527989	0.338072
0.501651	0.496634
0.505008	0.396319
0.504757	0.516805
0.507583	0.35792
0.507754	0.647892
0.544156	0.525572
0.506141	0.580812
0.647254	0.371101
0.509608	0.38661
0.535862	0.495753
0.502016	0.508588
0.516194	0.341372
0.507208	0.618688
0.502746	0.341005
0.533696	0.52297
0.506116	0.53629
0.505961	0.236934
0.503258	0.433897
0.504813	0.354606
0.575302	0.432086
0.503645	0.399197
0.511508	0.655605
0.536589	0.626766
0.500276	0.43045
0.500515	0.505614
0.513304	0.605055
0.51024	0.489086
0.584501	0.547326
0.593664	0.332513
0.504692	0.501511
0.503071	0.529889
0.56414	0.506072
0.501036	0.445451
0.506989	0.361189
0.503008	0.53798
0.500033	0.481371
0.500003	0.417188
0.502124	0.380099
0.519281	0.48453
0.545931	0.37136
0.506321	0.483075
0.50007	0.70364
0.519158	0.597429
0.541491	0.456614
0.502886	0.434792
0.513693	0.428481
0.514864	0.526771
0.500072	0.239411
0.514558	0.583404
0.501918	0.402188
0.500325	0.457709
0.517733	0.590374
0.531206	0.682062
0.524482	0.355366
0.651676	0.459554
0.535009	0.467599
0.583763	0.429974
0.50309	0.565894
0.549966	0.608959
0.502162	0.596635
0.594037	0.371049
0.513827	0.419765
0.500232	0.531289
0.503454	0.511032
0.501359	0.642357
0.555387	0.677776
0.500008	0.661963
0.502589	0.430725
0.521615	0.514471
0.50572	0.355105
0.50137	0.561571
0.500082	0.420226
0.519328	0.493083
0.534316	0.497215
0.501394	0.513312
0.537297	0.445963
0.513524	0.493029
0.50131	0.48138
0.513873	0.600717
0.510583	0.360957
0.516316	0.532567
0.540296	0.511717
0.5039	0.459866
0.502413	0.464303
0.564903	0.524102
0.514682	0.582122
0.533524	0.364618
0.503863	0.744886
0.508703	0.459031
0.502369	0.529591
0.506402	0.581103
0.54356	0.590057
0.50553	0.65709
0.541308	0.375406
0.505221	0.702836
0.503917	0.41269
0.500511	0.43376
0.504782	0.565108
0.519158	0.349331
0.523894	0.39736
0.566015	0.374448
0.517171	0.300187
0.500101	0.349407
0.501044	0.35942
0.659747	0.534628
0.500295	0.539269
0.51281	0.5107
0.521176	0.452306
0.504809	0.562756
0.514531	0.416159
0.500978	0.604423
0.550665	0.510058
0.576007	0.314514
0.501222	0.46843
0.52844	0.471703
0.512711	0.54502
0.500762	0.4202
0.500301	0.445133
0.517876	0.483426
0.501694	0.562165
0.520652	0.638526
0.506936	0.547077
0.593273	0.478603
0.534036	0.436752
0.507504	0.436756
0.519942	0.429794
0.509736	0.507563
0.505868	0.470225
0.521138	0.467959
0.503429	0.544048
0.504451	0.466947
0.501422	0.707112
0.521342	0.357748
0.502444	0.514105
0.517495	0.785789
0.500037	0.460114
0.501431	0.279464
0.532672	0.483579
0.509123	0.54155
0.503468	0.586651
0.500022	0.615677
0.500042	0.408053
0.506379	0.5977
0.508584	0.331436
0.504663	0.428093
0.502065	0.618537
0.598363	0.503811
0.5314	0.553329
0.500374	0.52303
0.500906	0.1
0.506627	0.520581
0.501809	0.400735
0.535093	0.33675
0.536153	0.658549
0.516043	0.573592
0.50432	0.528481
0.50873	0.334131
0.508155	0.529758
0.508367	0.645102
0.546013	0.567282
0.501125	0.600872
0.513339	0.439754
0.500096	0.525578
0.510582	0.459453
0.500047	0.432557
0.503663	0.429957
0.51699	0.447273
0.52429	0.56839
0.503968	0.457729
0.500463	0.507337
0.50031	0.571117
0.501393	0.562178
0.555537	0.476913
0.508964	0.605488
0.571702	0.453916
0.508024	0.351432
0.50022	0.543656
0.68213	0.607303
0.50966	0.485803
0.582922	0.596123
0.50205	0.328257
0.500084	0.356286
0.503683	0.405378
0.535848	0.624454
0.50621	0.36818
0.504534	0.416682
0.505918	0.587122
0.627242	0.339219
0.500482	0.31856
0.500549	0.472305
0.525529	0.454903
0.504638	0.443742
0.575917	0.444738
0.516891	0.364669
0.568467	0.678115
0.506686	0.306149
0.524363	0.459291
0.513155	0.530227
0.501969	0.461804
0.500207	0.298361
0.535192	0.465673
0.525872	0.49367
0.526916	0.481838
0.503098	0.600569
0.503477	0.388935
0.512026	0.417618
0.517174	0.393791
0.563269	0.580128
0.500918	0.582865
0.500942	0.49155
0.501267	0.574864
0.503532	0.357883
0.500097	0.505596
0.557035	0.654112
0.501608	0.627603
0.502436	0.480772
0.503208	0.479254
0.505436	0.629797
0.50305	0.450839
0.504761	0.479678
0.562716	0.54655
0.50967	0.514123
0.501493	0.505331
0.500166	0.409845
0.506714	0.55492
0.530378	0.640016
0.502298	0.576325
0.501467	0.423068
0.506278	0.512554
0.503772	0.440069
0.531083	0.418953
0.560664	0.508715
0.527385	0.437903
0.50007	0.456097
0.50949	0.508801
0.535755	0.449765
0.501812	0.56831
0.503478	0.624098
0.581961	0.46498
0.624028	0.551183
0.500829	0.461205
0.510646	0.643586
0.506862	0.238077
0.53215	0.633186
0.531791	0.475722
0.525138	0.703004
0.50381	0.416799
0.501383	0.443368
0.500044	0.46341
0.560795	0.565666
0.528977	0.49462
0.511207	0.442565
0.502862	0.379798
0.500924	0.495797
0.513846	0.545613
0.520625	0.483554
0.502834	0.483578
0.500191	0.455124
0.543818	0.540394
0.519611	0.281568
0.526129	0.574027
0.518328	0.427386
0.500127	0.551648
0.558613	0.302411
0.516544	0.469483
0.500383	0.552731
0.609508	0.314328
0.507753	0.524626
0.522489	0.666322
0.502971	0.379564
0.505267	0.538574
0.520797	0.408292
0.523359	0.492393
0.504224	0.70372
0.522075	0.443627
0.501736	0.181261
0.798277	0.402185
0.502364	0.321191
0.509583	0.387931
0.504468	0.547686
0.501206	0.738279
0.502606	0.586623
0.50089	0.498972
0.537548	0.472396
0.548317	0.448881
0.50305	0.437134
0.500139	0.464118
0.500323	0.55921
0.502743	0.478558
0.509109	0.277236
0.500147	0.509759
0.503843	0.556599
0.50097	0.532755
0.500226	0.347853
0.500002	0.506724
0.629873	0.35821
0.511244	0.454427
0.547132	0.514692
0.500905	0.477502
0.557214	0.520463
0.622086	0.430445
0.515433	0.565245
0.536754	0.505832
0.501941	0.566343
0.545073	0.471886
0.535267	0.640373
0.504977	0.55566
0.586215	0.393457
0.503117	0.501828
0.503652	0.430459
0.53572	0.583774
0.543083	0.690034
0.501867	0.498899
0.606353	0.358639
0.503425	0.464237
0.510504	0.413655
0.53476	0.441641
0.501465	0.429445
0.524156	0.576151
0.502448	0.462429
0.508094	0.38201
0.501743	0.409333
0.500573	0.48356
0.547169	0.31423
0.530706	0.469924
0.506392	0.324063
0.50025	0.575852
0.500129	0.560056
0.509303	0.528445
0.592844	0.468412
0.51374	0.379461
0.525262	0.499877
0.552983	0.551052
0.504076	0.672746
0.502257	0.442595
0.536549	0.449414
0.501128	0.540558
0.503023	0.524669
0.728007	0.284044
0.514785	0.615515
0.511186	0.617527
0.518701	0.475638
0.511358	0.46062
0.505944	0.429525
0.501249	0.610829
0.500617	0.44461
0.745296	0.557597
0.500049	0.563747
0.511676	0.557657
0.582293	0.50102
0.500939	0.42787
0.701231	0.410253
0.502135	0.541973
0.645698	0.480852
0.752805	0.426594
0.501801	0.601029
0.518545	0.464726
0.501629	0.502942
0.500287	0.442833
0.502323	0.463313
0.519452	0.44336
0.500017	0.542557
0.513336	0.604416
0.569816	0.480223
0.529905	0.527472
0.506433	0.633666
0.523062	0.424798
0.507441	0.476578
0.55617	0.482783
0.500662	0.58378
0.501503	0.580312
0.505859	0.466808
0.501293	0.591519
0.548437	0.435001
0.500137	0.389366
0.503696	0.816234
0.50003	0.389591
0.50468	0.359321
0.51412	0.467264
0.577107	0.474265
0.53533	0.399449
0.510175	0.570875
0.554135	0.453868
0.550726	0.497304
0.5253	0.526557
0.500632	0.453217
0.500369	0.325088
0.505821	0.48556
0.510516	0.567023
0.500966	0.630887
0.500626	0.469853
0.501319	0.336579
0.575831	0.373758
0.549165	0.319554
0.514894	0.473727
0.509708	0.522507
0.587078	0.520703
0.50653	0.553153
0.517963	0.409021
0.51617	0.575315
0.500012	0.502642
0.500348	0.601509
0.504901	0.596833
0.503769	0.383897
0.504186	0.634898
0.500153	0.438488
0.613564	0.541841
0.519922	0.465733
0.500951	0.560672
0.510701	0.483674
0.500054	0.527372
0.545118	0.424337
0.500003	0.43658
0.501434	0.574346
0.696393	0.432177
0.510977	0.600771
0.517664	0.371759
0.533658	0.396567
0.510067	0.380264
0.505628	0.43637
0.502436	0.476696
0.512533	0.388827
0.517498	0.577955
0.547307	0.572812
0.504521	0.702292
0.502082	0.452518
0.524622	0.506295
0.517693	0.48154
0.506537	0.603503
0.502734	0.459856
0.522298	0.535457
0.517865	0.54958
0.501423	0.452124
0.525236	0.567959
0.513594	0.562632
0.502546	0.482964
0.500028	0.340369
0.510437	0.559535
0.501907	0.45001
0.533068	0.495786
0.520343	0.5766
0.500123	0.610482
0.518263	0.353947
0.52655	0.578544
0.51433	0.359116
0.571551	0.368522
0.500256	0.599258
0.537516	0.723984
0.508324	0.561819
0.500853	0.465705
0.515752	0.311446
0.500039	0.491572
0.527158	0.38402
0.500265	0.61836
0.517451	0.568041
0.512887	0.423673
0.518044	0.571932
0.5	0.588923
0.500807	0.545829
0.504301	0.589895
0.500135	0.471133
0.683757	0.602144
0.527127	0.525073
0.52244	0.381639
0.507409	0.40637
0.542946	0.610482
0.500002	0.450425
0.560621	0.649509
0.543019	0.381213
0.50335	0.704473
0.542037	0.450197
0.513962	0.66285
0.53706	0.329462
0.527557	0.508283
0.50236	0.540691
0.505575	0.410316
0.505705	0.579762
0.500019	0.477029
0.534248	0.533046
0.500869	0.53915
0.502486	0.306921
0.518025	0.352799
0.50155	0.546283
0.516921	0.492163
0.514652	0.53186
0.584718	0.450369
0.542064	0.461404
0.513108	0.385602
0.506629	0.573676
0.50582	0.601122
0.503093	0.57331
0.510966	0.643704
0.559698	0.573027
0.500684	0.411248
0.500636	0.53672
0.70058	0.519488
0.501836	0.414632
0.501064	0.493013
0.500916	0.749135
0.505014	0.724936
0.559876	0.492448
0.509938	0.397378
0.529026	0.374817
0.500344	0.346058
0.513322	0.378537
0.502488	0.477785
0.51612	0.595406
0.511542	0.518968
0.501069	0.431541
0.509689	0.27744
0.50037	0.510395
0.516588	0.461107
0.696924	0.42845
0.513298	0.392476
0.500745	0.458684
0.514346	0.433738
0.500679	0.383567
0.566795	0.425602
0.500107	0.290244
0.546308	0.483291
0.532079	0.253087
0.501848	0.607572
0.50409	0.508037
0.505777	0.401281
0.506393	0.496437
0.521233	0.579654
0.63184	0.455901
0.609745	0.347956
0.511095	0.539746
0.500366	0.424688
0.555514	0.53581
0.524505	0.51309
0.560279	0.530773
0.506355	0.519467
0.509404	0.454407
0.519082	0.56424
0.572891	0.479091
0.5011	0.534677
0.500491	0.270873
0.574366	0.583376
0.535974	0.569586
0.524842	0.618425
0.515237	0.363987
0.531663	0.389503
0.510722	0.326849
0.50198	0.506193
0.506622	0.593502
0.508083	0.504109
0.501923	0.532412
0.529078	0.461202
0.518336	0.557962
0.762919	0.613094
0.546783	0.627333
0.500103	0.593315
0.506311	0.380169
0.511534	0.412217
0.518996	0.396172
0.539849	0.545701
0.512535	0.535821
0.507775	0.537022
0.504763	0.549577
0.519369	0.506468
0.50169	0.549361
0.520599	0.510432
0.5151	0.41552
0.505864	0.397326
0.568703	0.39526
0.500815	0.480312
0.506091	0.504122
0.542692	0.497791
0.506508	0.499784
0.500004	0.695954
0.501082	0.577141
0.520172	0.39597
0.508969	0.553244
0.601049	0.433729
0.532969	0.417524
0.527775	0.629361
0.505803	0.426904
0.506911	0.355316
0.580393	0.549733
0.502639	0.473461
0.500688	0.393188
0.501748	0.513363
0.534656	0.510149
0.502049	0.711726
0.500033	0.596702
0.512389	0.620673
0.505913	0.571968
0.549598	0.463605
0.50033	0.579469
0.502011	0.393503
0.520775	0.338884
0.541171	0.70874
0.514292	0.344141
0.506236	0.555958
0.503664	0.348958
0.52102	0.510953
0.500958	0.462483
0.50001	0.531235
0.501281	0.467945
0.515835	0.440371
0.506534	0.489347
0.515876	0.425282
0.503738	0.383402
0.541635	0.577619
0.510426	0.522003
0.514186	0.450841
0.502015	0.541526
0.50034	0.406743
0.504206	0.595411
0.500154	0.376898
0.503198	0.637866
0.506337	0.336375
0.500001	0.406533
0.500504	0.318438
0.501479	0.422242
0.501173	0.458958
0.503516	0.384204
0.570775	0.368279
0.50827	0.608381
0.500387	0.537692
0.504199	0.401128
0.510694	0.617113
0.50323	0.403104
0.50095	0.455669
0.526085	0.529166
0.524277	0.539384
0.510411	0.449196
0.501469	0.61067
0.554295	0.386697
0.502919	0.398218
0.510356	0.547814
0.532948	0.562583
0.515732	0.477289
0.501091	0.635638
0.515484	0.516774
0.51864	0.519835
0.515598	0.397512
0.501212	0.599567
0.504674	0.602629
0.550069	0.730075
0.519922	0.481597
0.500061	0.552174
0.501039	0.452246
0.500739	0.556782
0.533505	0.490316
0.500014	0.490564
0.506047	0.379617
0.501005	0.39191
0.535268	0.425772
0.506446	0.454604
0.501094	0.430981
0.500677	0.270876
0.502323	0.416801
0.503071	0.462315
0.538458	0.419521
0.502811	0.41533
0.519198	0.497932
0.500044	0.458434
0.502695	0.478616
0.51041	0.76741
0.552205	0.522264
0.517745	0.573312
0.606759	0.440304
0.508566	0.501045
0.51529	0.666463
0.501659	0.374872
0.542555	0.557186
0.552679	0.487651
0.513541	0.476019
0.578381	0.456895
0.532967	0.458285
0.548331	0.625922
0.502416	0.491757
0.502164	0.390045
0.512133	0.68249
0.518169	0.45119
0.502909	0.30212
0.523252	0.58871
0.500117	0.483831
0.537928	0.489527
0.557008	0.296292
0.525308	0.442774
0.587908	0.433305
0.505159	0.34396
0.50016	0.321325
0.731163	0.634841
0.523373	0.57699
0.506952	0.645877
0.500275	0.527001
0.51952	0.476115
0.52479	0.36865
0.559262	0.565958
0.500226	0.550733
0.503405	0.492557
0.539927	0.563895
0.502067	0.50342
0.62367	0.377147
0.503676	0.431733
0.508826	0.627062
0.53315	0.514301
0.516108	0.44805
0.569915	0.514058
0.545397	0.277889
0.618745	0.452316
0.500011	0.452905
0.541034	0.5654
0.520407	0.358007
0.532373	0.441449
0.534526	0.440428
0.5085	0.457805
0.558879	0.521081
0.523937	0.575884
0.525285	0.511963
0.504944	0.592058
0.500654	0.481125
0.512462	0.661186
0.515717	0.532476
0.510107	0.555707
0.502058	0.487795
0.514974	0.507098
0.515458	0.500113
0.503801	0.503806
0.545296	0.526006
0.501584	0.42952
0.508358	0.598826
0.552422	0.604049
0.501491	0.60407
0.502042	0.530544
0.522088	0.513297
0.50027	0.46599
0.528711	0.577708
0.581497	0.651983
0.503633	0.407307
0.651155	0.432091
0.515267	0.317485
0.50448	0.446309
0.516632	0.637285
0.525356	0.584435
0.530321	0.45754
0.716975	0.526523
0.51798	0.517342
0.500553	0.497348
0.55456	0.602805
0.50215	0.564795
0.503286	0.59982
0.500907	0.510235
0.516325	0.405843
0.510163	0.528466
0.500053	0.511366
0.502556	0.633187
0.533206	0.411791
0.514114	0.323669
0.542895	0.608314
0.62021	0.430082
0.503563	0.572436
0.501738	0.627996
0.506054	0.363031
0.501084	0.354267
0.501337	0.288144
0.517125	0.672903
0.500014	0.464912
0.501396	0.477652
0.548754	0.414584
0.573206	0.634941
0.500151	0.531595
0.502779	0.665693
0.588486	0.633946
0.503345	0.31766
0.511315	0.444679
0.500365	0.486352
0.501481	0.425994
0.526649	0.610756
0.541215	0.436294
0.538424	0.522886
0.500409	0.558974
0.500018	0.525489
0.519142	0.657809
0.556301	0.563426
0.50035	0.664382
0.539762	0.527928
0.500129	0.332068
0.535556	0.404809
0.50417	0.510101
0.503305	0.517234
0.515613	0.422595
0.500134	0.545855
0.50796	0.700908
0.575963	0.426497
0.509474	0.517872
0.512552	0.49493
0.528805	0.554614
0.522614	0.674366
0.500012	0.253546
0.526127	0.380418
0.500334	0.557415
0.534756	0.401025
0.500582	0.525576
0.503301	0.439157
0.534703	0.464176
0.502431	0.497636
0.500474	0.459535
0.509613	0.49049
0.505738	0.477216
0.514066	0.494555
[truncated: 98,001 more rows]
