# Supplementary material for: Mathematical proof of the Fisher-Escolà Q statistical distribution in quantum consciousness modeling
Source: Comput Struct Biotechnol J. 2025 Apr 26;30:41–58. doi: 10.1016/j.csbj.2025.04.025 (PMC12137171; doi:10.1016/j.csbj.2025.04.025)
Supplement: Supplementary file 3 — Supplementary material [file mmc3.xlsx]

## Sheet: Sheet1
V_k	Beta
0.2229	0.147809
0.224823	0.195656
0.241489	0.142297
0.256899	0.196758
0.240867	0.19442
0.24039	0.100644
0.264377	0.0457179
0.244964	0.0802978
0.221258	0.12963
0.25839	0.134882
0.212777	0.0286437
0.223462	0.166638
0.258716	0.129956
0.199026	0.195976
0.322268	0.0674286
0.240677	0.169933
0.262593	0.0602714
0.237684	0.178584
0.203666	0.0784849
0.288309	0.175722
0.220286	0.106035
0.353039	0.196602
0.233893	0.0556079
0.304865	0.0305841
0.197335	0.190603
0.222073	0.188234
0.242033	0.158216
0.262361	0.0659823
0.296863	0.132383
0.252539	0.0585945
0.23481	0.191179
0.178335	0.0704645
0.20864	0.196411
0.221078	0.160808
0.238066	0.199318
0.271952	0.197566
0.225319	0.148761
0.190906	0.0559313
0.201382	0.0914857
0.256386	0.199772
0.218089	0.13554
0.285764	0.0335735
0.274817	0.112813
0.245544	0.0368495
0.259074	0.0690945
0.213728	0.145319
0.210713	0.195908
0.255249	0.199989
0.239357	0.14521
0.211722	0.0760392
0.252063	0.199856
0.238988	0.0741873
0.289985	0.10467
0.28226	0.145599
0.307536	0.177417
0.24554	0.0874204
0.245236	0.0473184
0.226182	0.0356036
0.182661	0.171783
0.275274	0.181972
0.248273	0.19992
0.264417	0.0521707
0.187614	0.0393334
0.223481	0.197703
0.209409	0.188494
0.257134	0.106485
0.325918	0.0635656
0.251161	0.168766
0.239328	0.0827396
0.248834	0.13473
0.224975	0.0952015
0.240029	0.126862
0.25933	0.0782384
0.252292	0.0732505
0.238861	0.128184
0.255163	0.198377
0.234234	0.138643
0.193152	0.185792
0.282723	0.167721
0.24977	0.0501539
0.253687	0.170284
0.303536	0.0800427
0.303908	0.110455
0.199156	0.0531341
0.237075	0.050992
0.292902	0.199994
0.254081	0.14551
0.285455	0.126322
0.231893	0.198251
0.218145	0.155535
0.236224	0.0430398
0.25656	0.182324
0.27535	0.194454
0.239437	0.175134
0.238364	0.108877
0.212076	0.0928629
0.243625	0.0311484
0.167523	0.190277
0.286893	0.178408
0.24963	0.0695324
0.285648	0.18462
0.208846	0.196862
0.275326	0.0504219
0.269893	0.132793
0.185731	0.0357145
0.260697	0.0818146
0.216101	0.190199
0.190926	0.0918376
0.237185	0.0635426
0.279477	0.199426
0.228173	0.110657
0.262063	0.126001
0.245836	0.189746
0.231886	0.0725646
0.251033	0.087517
0.205443	0.18163
0.268579	0.116072
0.257269	0.199986
0.195163	0.166435
0.264064	0.125801
0.304606	0.199413
0.188675	0.181118
0.203061	0.175617
0.338886	0.193037
0.234218	0.0393812
0.248718	0.149424
0.22093	0.0302456
0.246812	0.148082
0.241523	0.0985336
0.270584	0.133533
0.285594	0.0920318
0.215163	0.0946193
0.316096	0.0419766
0.212867	0.184867
0.211405	0.199711
0.220936	0.134897
0.327708	0.138487
0.291511	0.199874
0.244635	0.19695
0.304498	0.123102
0.212613	0.0790168
0.287556	0.172017
0.281929	0.134618
0.25683	0.196919
0.222532	0.0710943
0.248167	0.105262
0.27493	0.127526
0.22449	0.178812
0.246609	0.13465
0.237661	0.128672
0.22228	0.131676
0.311514	0.199658
0.218592	0.0894777
0.23941	0.186639
0.190987	0.0650826
0.244	0.135363
0.261253	0.0645984
0.209597	0.111074
0.235575	0.0517034
0.254267	0.117855
0.237947	0.193999
0.271607	0.0775507
0.22828	0.0245942
0.242304	0.0819117
0.2546	0.0880701
0.293125	0.0758559
0.291131	0.197322
0.235877	0.0855301
0.269695	0.0564586
0.165185	0.187299
0.211804	0.0731906
0.207002	0.0941322
0.267325	0.125423
0.24121	0.190672
0.281324	0.0455408
0.261614	0.140794
0.22089	0.12574
0.177368	0.149168
0.291551	0.140144
0.336709	0.159035
0.266264	0.182852
0.251914	0.108072
0.233186	0.0864267
0.219535	0.168786
0.246914	0.18233
0.296574	0.0454745
0.264479	0.111213
0.223656	0.0473042
0.228828	0.0865578
0.191769	0.158913
0.265298	0.0864671
0.262089	0.0461874
0.24127	0.196538
0.266753	0.156751
0.176919	0.164886
0.225116	0.0908216
0.241743	0.190102
0.295816	0.185445
0.241278	0.074853
0.30323	0.190611
0.229371	0.0613247
0.242501	0.0546071
0.18408	0.198764
0.225257	0.077081
0.315235	0.038158
0.222066	0.1993
0.260131	0.0492996
0.255558	0.179122
0.22356	0.187999
0.238344	0.163582
0.242061	0.189076
0.248932	0.105262
0.313604	0.0337843
0.253136	0.0741634
0.230279	0.0419096
0.22079	0.050006
0.229755	0.0747625
0.272861	0.0687822
0.240502	0.0757976
0.256687	0.146935
0.250528	0.06022
0.251462	0.137916
0.183469	0.138818
0.238732	0.161809
0.264061	0.0762862
0.271004	0.0967183
0.314366	0.150049
0.215414	0.0738383
0.216964	0.0996048
0.274336	0.0683601
0.262965	0.160743
0.225018	0.178773
0.272173	0.162628
0.259605	0.187661
0.234197	0.115921
0.266101	0.152186
0.265789	0.198758
0.221125	0.189519
0.269877	0.0888043
0.27004	0.156461
0.270314	0.156621
0.251648	0.183277
0.200314	0.0596082
0.243833	0.101982
0.278478	0.122142
0.224178	0.139824
0.258614	0.172815
0.215709	0.199709
0.197184	0.074213
0.2615	0.0564462
0.21192	0.167843
0.244691	0.183231
0.210859	0.12363
0.26639	0.0187252
0.265842	0.0704183
0.251968	0.135087
0.294874	0.131033
0.20788	0.0957983
0.265766	0.169951
0.278555	0.192111
0.222773	0.0557999
0.256479	0.13196
0.217936	0.0716453
0.30529	0.117357
0.17432	0.121452
0.282378	0.191882
0.281148	0.1085
0.261944	0.096157
0.257655	0.196986
0.239906	0.122864
0.268659	0.191596
0.268745	0.0560543
0.260269	0.198751
0.220013	0.19523
0.237086	0.16051
0.241911	0.141565
0.242956	0.0559813
0.227872	0.0519495
0.208633	0.193331
0.258444	0.0691082
0.243693	0.0797226
0.237697	0.181837
0.270872	0.199041
0.262539	0.198346
0.280349	0.0936789
0.249584	0.148882
0.245213	0.108129
0.218926	0.194851
0.239608	0.123313
0.250109	0.0882448
0.266873	0.189732
0.234304	0.168754
0.240101	0.155179
0.163893	0.140135
0.227861	0.125127
0.231005	0.107029
0.263418	0.199689
0.31544	0.158029
0.252374	0.14219
0.249716	0.0889632
0.230064	0.191744
0.219372	0.139548
0.268885	0.048045
0.234182	0.0880577
0.227341	0.150602
0.265363	0.193903
0.236457	0.066789
0.24759	0.167114
0.251367	0.13737
0.235751	0.0753564
0.307653	0.183415
0.183169	0.163664
0.26584	0.104758
0.182919	0.0810147
0.222576	0.197047
0.263705	0.0916923
0.276531	0.0982844
0.2112	0.192781
0.288022	0.156329
0.195293	0.186611
0.276107	0.173616
0.24601	0.133478
0.263222	0.112773
0.299922	0.0905054
0.213389	0.189754
0.281649	0.0395064
0.248114	0.170247
0.209434	0.177877
0.324912	0.0736499
0.213957	0.152976
0.238162	0.106766
0.183408	0.0282846
0.270794	0.199728
0.243809	0.178186
0.273614	0.193498
0.224908	0.112371
0.273756	0.198476
0.221768	0.188337
0.17467	0.184243
0.250241	0.109448
0.22241	0.179205
0.278231	0.104708
0.181199	0.199725
0.248199	0.19988
0.262207	0.166536
0.266505	0.175616
0.206883	0.145281
0.203255	0.109227
0.275724	0.173684
0.247034	0.0832729
0.202672	0.113513
0.237468	0.0581757
0.171682	0.192294
0.263486	0.143451
0.222034	0.199738
0.228204	0.198276
0.1952	0.170148
0.291868	0.0396738
0.257602	0.0684046
0.283601	0.110616
0.272541	0.125018
0.221348	0.0415164
0.280891	0.145754
0.195935	0.0605897
0.270962	0.196491
0.247007	0.0626791
0.279382	0.145496
0.224369	0.176325
0.253462	0.0726473
0.282206	0.0669693
0.155601	0.195469
0.318312	0.198796
0.197881	0.0170603
0.270052	0.11129
0.299337	0.17624
0.21852	0.198298
0.222389	0.181458
0.236675	0.140849
0.312277	0.0795534
0.265415	0.0678468
0.261521	0.0260543
0.283502	0.064959
0.265231	0.166805
0.274807	0.154479
0.227532	0.0839316
0.273317	0.158126
0.242905	0.108857
0.210387	0.199953
0.235531	0.0689925
0.281419	0.0836744
0.270927	0.137704
0.260377	0.190479
0.237341	0.190473
0.245187	0.0800905
0.21337	0.104186
0.282959	0.0621786
0.330241	0.124116
0.272438	0.058163
0.22929	0.18798
0.279793	0.0943684
0.217352	0.136216
0.27521	0.179344
0.220662	0.157949
0.253257	0.110032
0.257633	0.150358
0.222048	0.0434704
0.207693	0.133798
0.219908	0.0541405
0.305958	0.123722
0.208789	0.198843
0.296945	0.162668
0.258065	0.199927
0.221896	0.176058
0.201001	0.120405
0.312833	0.118606
0.238543	0.0801112
0.271477	0.0399665
0.296457	0.0830549
0.212622	0.167544
0.285201	0.0958056
0.219709	0.187884
0.255541	0.19871
0.269445	0.12693
0.167619	0.149752
0.249395	0.0770479
0.272008	0.153469
0.176926	0.199319
0.285158	0.158819
0.252928	0.042425
0.231837	0.027579
0.198493	0.0896189
0.207592	0.0823166
0.281363	0.125858
0.238662	0.0731467
0.28252	0.151724
0.288339	0.0609806
0.253428	0.19405
0.315434	0.105809
0.276963	0.199307
0.318196	0.170671
0.223123	0.180979
0.20946	0.199085
0.182359	0.122863
0.236909	0.180469
0.255103	0.0668413
0.23689	0.0937704
0.232861	0.124113
0.271901	0.166914
0.219122	0.118778
0.264988	0.109986
0.231243	0.158059
0.258686	0.191617
0.292399	0.185814
0.29377	0.0340464
0.263986	0.118764
0.279899	0.17608
0.26714	0.184918
0.21822	0.18121
0.228019	0.0862522
0.158037	0.186434
0.278608	0.102707
0.232049	0.0727703
0.198482	0.123914
0.194369	0.0674376
0.271618	0.0318486
0.283787	0.154676
0.257491	0.168738
0.296781	0.0947415
0.258745	0.154215
0.307829	0.199781
0.227357	0.197311
0.269252	0.134787
0.18422	0.135468
0.214837	0.178654
0.327477	0.185887
0.259472	0.0910107
0.226049	0.085972
0.243763	0.119644
0.302903	0.104651
0.27009	0.128708
0.252909	0.163201
0.207975	0.147918
0.245407	0.0966402
0.242556	0.0511824
0.214591	0.127301
0.226182	0.0438345
0.206192	0.12877
0.318632	0.058469
0.273436	0.196554
0.250612	0.103925
0.236396	0.0213195
0.271298	0.103867
0.197473	0.0493083
0.272777	0.165172
0.303684	0.152801
0.252562	0.116891
0.228595	0.133219
0.259381	0.193379
0.288409	0.0841573
0.198278	0.10184
0.305116	0.0313954
0.225983	0.0502922
0.246811	0.126436
0.181656	0.124985
0.26087	0.0401785
0.248708	0.151714
0.291093	0.169906
0.24756	0.131716
0.254824	0.143369
0.221955	0.147823
0.219142	0.0233251
0.273148	0.0647367
0.204686	0.0298498
0.225143	0.117183
0.252868	0.176588
0.241594	0.0675869
0.241239	0.14044
0.284191	0.124019
0.218144	0.160246
0.242306	0.0472344
0.225345	0.119298
0.290064	0.134822
0.22254	0.116833
0.229151	0.194751
0.170682	0.109733
0.278296	0.108889
0.236272	0.0666053
0.279803	0.183428
0.211507	0.0760604
0.235889	0.187187
0.239257	0.031107
0.267356	0.161511
0.206077	0.16699
0.275367	0.0356544
0.225256	0.16937
0.242888	0.135615
0.224418	0.19796
0.284984	0.111086
0.255859	0.199886
0.255529	0.105266
0.223398	0.0782814
0.260338	0.0432557
0.270103	0.193504
0.273138	0.158511
0.256269	0.139683
0.230691	0.178101
0.254322	0.196284
0.277188	0.158557
0.28695	0.0556524
0.243029	0.196913
0.223473	0.155327
0.284696	0.199993
0.322763	0.183331
0.185189	0.165478
0.269606	0.193761
0.272991	0.181785
0.165171	0.044376
0.176702	0.0810097
0.242337	0.0347203
0.224416	0.199094
0.314264	0.193231
0.19639	0.127211
0.303915	0.1482
0.21038	0.153984
0.217265	0.125145
0.217386	0.135974
0.234504	0.0775031
0.222421	0.0968725
0.267025	0.124752
0.203024	0.18304
0.272177	0.130156
0.246262	0.171261
0.31532	0.154039
0.287436	0.196156
0.229312	0.0477889
0.228828	0.116543
0.213543	0.0477734
0.193421	0.0782471
0.264883	0.0977232
0.170464	0.0929416
0.226937	0.18453
0.279466	0.177165
0.255272	0.108902
0.314494	0.154938
0.254653	0.199786
0.356905	0.197304
0.269358	0.194645
0.233525	0.0716929
0.232076	0.194081
0.240159	0.158965
0.207647	0.173912
0.239445	0.199207
0.228246	0.126762
0.193865	0.0434447
0.223897	0.120724
0.305851	0.14567
0.26318	0.118008
0.266703	0.151032
0.219532	0.164752
0.297882	0.174745
0.218906	0.197023
0.297292	0.181572
0.188659	0.0625161
0.328557	0.100924
0.206412	0.186847
0.254832	0.181865
0.263634	0.175442
0.263094	0.108114
0.309752	0.190307
0.221315	0.160981
0.289012	0.193986
0.21933	0.165696
0.262537	0.1821
0.229478	0.15906
0.214318	0.0582909
0.204285	0.073376
0.215977	0.197633
0.292088	0.091852
0.273655	0.101822
0.233381	0.11738
0.19879	0.0630515
0.271687	0.14821
0.278076	0.167164
0.284496	0.122248
0.225667	0.164407
0.252664	0.182943
0.249443	0.15352
0.252763	0.198491
0.22148	0.162675
0.202863	0.0506389
0.315194	0.199985
0.274211	0.153385
0.225628	0.0150034
0.187743	0.157463
0.279372	0.162789
0.274284	0.189097
0.298902	0.0296379
0.278839	0.183447
0.256718	0.139236
0.252607	0.090643
0.195219	0.16954
0.290284	0.0887496
0.216191	0.199219
0.218784	0.141062
0.296079	0.155162
0.257409	0.179927
0.289226	0.0933976
0.315056	0.0737626
0.300201	0.14703
0.255734	0.0833819
0.221746	0.184976
0.273648	0.163629
0.233636	0.126379
0.219547	0.140503
0.243267	0.174825
0.264897	0.120949
0.192052	0.0204109
0.216189	0.188687
0.168917	0.110282
0.169726	0.174172
0.322926	0.120378
0.192622	0.157613
0.204696	0.195816
0.280454	0.134369
0.255506	0.189815
0.255536	0.0724062
0.19098	0.138445
0.242043	0.134621
0.306144	0.138662
0.269337	0.0771159
0.264125	0.0530449
0.322369	0.153827
0.25153	0.134215
0.240753	0.196456
0.295066	0.17157
0.304358	0.0715917
0.280641	0.19401
0.298746	0.185022
0.185294	0.127771
0.231169	0.0777906
0.238738	0.15607
0.204538	0.178352
0.239152	0.125277
0.238693	0.069635
0.215346	0.121605
0.207943	0.0343491
0.262995	0.127198
0.28199	0.199116
0.226971	0.19275
0.270825	0.176471
0.263244	0.165851
0.271555	0.142881
0.218085	0.197307
0.311161	0.199558
0.197682	0.187873
0.268918	0.145178
0.250893	0.0681096
0.241187	0.182285
0.303088	0.192955
0.239633	0.179058
0.204883	0.0947249
0.253403	0.0773279
0.327513	0.184937
0.260436	0.154011
0.267268	0.128146
0.305569	0.136455
0.228978	0.159761
0.247375	0.184942
0.212648	0.0776854
0.231654	0.198639
0.241236	0.156404
0.313802	0.153411
0.241916	0.0984658
0.253623	0.197634
0.305965	0.184475
0.224606	0.084324
0.234049	0.143693
0.319616	0.199005
0.281845	0.0763589
0.265025	0.156558
0.301127	0.141664
0.32681	0.175096
0.319692	0.118144
0.275752	0.0686615
0.252763	0.179067
0.257931	0.051172
0.189646	0.141896
0.268548	0.13118
0.300718	0.0741476
0.226672	0.196185
0.251042	0.174514
0.276457	0.102802
0.28932	0.117339
0.254395	0.0713574
0.239368	0.11975
0.244905	0.0639707
0.210168	0.143977
0.252137	0.0700247
0.255872	0.0905592
0.228823	0.108785
0.187036	0.0693375
0.274473	0.0619217
0.292036	0.10934
0.262261	0.164348
0.277987	0.18625
0.247052	0.0835224
0.310687	0.14311
0.234485	0.115022
0.24302	0.134097
0.272041	0.182531
0.309036	0.0688969
0.220736	0.197023
0.298011	0.193028
0.231274	0.18284
0.23076	0.193822
0.222142	0.198841
0.204188	0.191859
0.251774	0.0715643
0.24501	0.0511681
0.272951	0.161054
0.237463	0.157126
0.291334	0.101525
0.247341	0.188999
0.247302	0.189817
0.23988	0.172979
0.258898	0.15448
0.290055	0.14904
0.251409	0.163588
0.227674	0.173234
0.219791	0.069998
0.261774	0.149523
0.304782	0.05147
0.292643	0.129513
0.320875	0.0885361
0.253126	0.198418
0.304222	0.124895
0.232507	0.176374
0.233153	0.0491732
0.266422	0.175259
0.276022	0.0572482
0.282138	0.0742706
0.280512	0.0838884
0.251413	0.137448
0.335699	0.199389
0.269534	0.197415
0.300069	0.147607
0.245247	0.167312
0.281374	0.0755721
0.157321	0.108361
0.244061	0.198039
0.216265	0.0524894
0.242027	0.170806
0.255509	0.0652704
0.276859	0.164869
0.211742	0.185501
0.250387	0.199996
0.239111	0.199998
0.228997	0.11121
0.266853	0.183887
0.271842	0.197108
0.270699	0.189484
0.236157	0.1299
0.274957	0.0924213
0.228887	0.126545
0.258089	0.197531
0.269573	0.099555
0.314831	0.198559
0.282982	0.153826
0.293421	0.0788143
0.275758	0.0327498
0.275522	0.198938
0.297902	0.110279
0.297903	0.118089
0.291963	0.0626281
0.303986	0.195185
0.196283	0.195948
0.172591	0.0147257
0.230296	0.030031
0.309802	0.165315
0.276239	0.175669
0.246874	0.172349
0.244714	0.194561
0.259575	0.0927959
0.294685	0.199649
0.3091	0.125741
0.270056	0.0503972
0.297562	0.101315
0.23544	0.138442
0.229804	0.199527
0.286217	0.139589
0.260003	0.122138
0.299838	0.101003
0.266786	0.145904
0.284959	0.022764
0.250968	0.0651967
0.295373	0.110473
0.27144	0.0993291
0.290174	0.198338
0.233363	0.0808113
0.249224	0.159754
0.240827	0.105237
0.235627	0.198196
0.231731	0.19989
0.251948	0.0891069
0.21623	0.14402
0.262466	0.0911866
0.246516	0.140908
0.265197	0.0496205
0.234508	0.0858345
0.210995	0.197889
0.218126	0.0347189
0.205939	0.191879
0.311762	0.175923
0.217145	0.17098
0.238764	0.0775436
0.269249	0.192053
0.230988	0.150585
0.334161	0.0894908
0.22399	0.151411
0.246497	0.110038
0.263921	0.0778952
0.266568	0.109072
0.226018	0.131514
0.178026	0.0678458
0.298905	0.0728785
0.257552	0.179116
0.226858	0.196038
0.23418	0.13475
0.292742	0.136167
0.252955	0.197504
0.16253	0.1061
0.247422	0.199681
0.291583	0.0963649
0.266101	0.130624
0.220024	0.105709
0.225539	0.168857
0.22097	0.10485
0.281688	0.109437
0.227706	0.0588545
0.222543	0.0919146
0.317218	0.132562
0.297516	0.165779
0.217653	0.0332237
0.226776	0.0394279
0.243058	0.187917
0.291948	0.192114
0.23839	0.199085
0.249316	0.0571348
0.262795	0.195654
0.236884	0.199998
0.195006	0.114655
0.320901	0.160195
0.245951	0.0298991
0.271849	0.198669
0.219983	0.199222
0.22802	0.199986
0.252895	0.0102033
0.315452	0.0157258
0.31678	0.0454074
0.214718	0.195138
0.270358	0.151717
0.228251	0.165995
0.245097	0.169369
0.212316	0.195574
0.209923	0.0957704
0.273593	0.168567
0.21384	0.071257
0.273339	0.0193801
0.228959	0.176654
0.242409	0.130125
0.223813	0.128857
0.260817	0.199986
0.2531	0.133846
0.25912	0.0531539
0.229224	0.170346
0.200565	0.185419
0.259943	0.118533
0.244212	0.149105
0.302771	0.179227
0.257568	0.126062
0.244293	0.19954
0.272318	0.199685
0.219573	0.0748872
0.231675	0.121032
0.235128	0.0616085
0.281268	0.149158
0.254583	0.198937
0.259956	0.0278718
0.330713	0.0722364
0.290979	0.0225758
0.243256	0.18466
0.181931	0.155405
0.302265	0.160626
0.257287	0.0909305
0.245267	0.0945646
0.223116	0.177727
0.239148	0.139747
0.22833	0.129973
0.314175	0.0514732
0.281053	0.17231
0.229418	0.134147
0.246898	0.158602
0.255022	0.199834
0.284686	0.0799768
0.196799	0.150617
0.214975	0.153369
0.237823	0.183716
0.237738	0.198317
0.184035	0.194237
0.266636	0.160926
0.264551	0.173752
0.277251	0.0349803
0.212344	0.126142
0.242515	0.190423
0.276028	0.113152
0.229982	0.04064
0.278469	0.166831
0.310657	0.138952
0.178086	0.0856648
0.252898	0.0263118
0.253569	0.134553
0.20255	0.15283
0.266519	0.188378
0.232687	0.199032
0.21947	0.173361
0.281965	0.105836
0.311207	0.0829223
0.205336	0.0307637
0.290921	0.103114
0.258297	0.0761524
0.212823	0.0831352
0.224192	0.193827
0.244172	0.163927
0.166264	0.182001
0.265767	0.10977
0.312877	0.082584
0.299175	0.144452
0.191154	0.18487
0.245331	0.144708
0.248615	0.14638
0.257371	0.155866
0.26069	0.116881
0.227194	0.188217
0.20073	0.0289693
0.238541	0.197762
0.253163	0.0973222
0.270017	0.113831
0.254424	0.171877
0.295451	0.165022
0.250991	0.126759
0.215469	0.141407
0.277946	0.199993
0.212805	0.159182
0.212548	0.195087
0.242451	0.162338
0.267404	0.0579199
0.2234	0.14992
0.196317	0.19532
0.310216	0.190729
0.250263	0.0842065
0.229244	0.0561766
0.285695	0.178295
0.255826	0.0734017
0.329369	0.198797
0.252115	0.0656133
0.228477	0.10829
0.306739	0.0681458
0.330739	0.199208
0.252711	0.107193
0.184362	0.186693
0.262655	0.0888059
0.233913	0.0593467
0.255001	0.0831105
0.303001	0.133773
0.285047	0.0515445
0.247765	0.1975
0.252421	0.162442
0.246903	0.0447468
0.331239	0.143069
0.302401	0.122821
0.205483	0.178953
0.256012	0.190449
0.182864	0.172135
0.236119	0.162673
0.21867	0.136515
0.277892	0.193998
0.261536	0.0378855
0.267155	0.0959088
0.217416	0.0827174
0.252604	0.195996
0.233226	0.165268
0.268001	0.0446714
0.246609	0.199931
0.279478	0.168532
0.280232	0.0737193
0.174059	0.151599
0.202707	0.068061
0.237651	0.160665
0.260435	0.194591
0.255051	0.0971261
0.318261	0.0857607
0.221441	0.196605
0.195582	0.198438
0.265988	0.187614
0.245467	0.197692
0.268576	0.152861
0.276586	0.162673
0.265079	0.191331
0.279354	0.0881834
0.28392	0.162454
0.261607	0.122291
0.268533	0.145213
0.214755	0.07727
0.245933	0.19261
0.25303	0.150644
0.246236	0.0465013
0.176059	0.0731798
0.232907	0.131233
0.231355	0.0999175
0.250629	0.196932
0.284068	0.0678875
0.244575	0.172822
0.307855	0.112706
0.240278	0.131915
0.217245	0.135194
0.242887	0.142857
0.196875	0.142135
0.332892	0.177062
0.264158	0.172647
0.243561	0.046039
0.261449	0.184197
0.258139	0.125923
0.247882	0.1981
0.297399	0.0356391
0.201689	0.183241
0.271638	0.144887
0.233455	0.0461177
0.220248	0.104416
0.205842	0.124974
0.294878	0.050669
0.152025	0.0594273
0.194183	0.182068
0.199748	0.177954
0.231789	0.135709
0.321191	0.198936
0.26939	0.105035
0.296581	0.0458895
0.241442	0.123996
0.180421	0.106534
0.278797	0.0626511
0.167625	0.0395443
0.233195	0.199942
0.221804	0.185891
0.287974	0.189506
0.25834	0.109344
0.214233	0.113011
0.23519	0.0519126
0.176321	0.0754981
0.313444	0.162685
0.299674	0.0909046
0.287067	0.190521
0.219895	0.186847
0.211677	0.0851945
0.210846	0.0917879
0.247908	0.185623
0.248998	0.143462
0.186136	0.0620123
0.262711	0.151339
0.195775	0.0609069
0.254147	0.149599
0.259332	0.146436
0.290353	0.0669078
0.256992	0.127867
0.282372	0.199828
0.269378	0.155948
0.263305	0.0407196
0.282082	0.10105
0.184142	0.124169
0.209122	0.138684
0.206719	0.0818562
0.226555	0.144918
0.205833	0.192054
0.232187	0.0439785
0.259589	0.0569611
0.221719	0.198375
0.222561	0.199964
0.248019	0.155904
0.323868	0.182413
0.240348	0.199956
0.223945	0.143311
0.248527	0.128854
0.314884	0.117125
0.239174	0.172086
0.258131	0.191288
0.251776	0.145481
0.274771	0.193987
0.229344	0.118213
0.281075	0.186532
0.230965	0.198422
0.218178	0.0656198
0.204097	0.168199
0.26501	0.042492
0.191226	0.0457543
0.230573	0.184091
0.256782	0.171107
0.222165	0.199466
0.279214	0.0972921
0.296617	0.057353
0.211122	0.199951
0.209064	0.0321291
0.212807	0.177798
0.133873	0.199165
0.261664	0.098006
0.23465	0.133208
0.277572	0.198257
0.301842	0.161201
0.219657	0.174359
0.245828	0.0859356
0.297038	0.115052
0.254599	0.0833328
0.2221	0.148907
0.26783	0.187072
0.27908	0.196112
0.301352	0.166975
0.257056	0.100629
0.28419	0.196753
0.305557	0.146761
0.235043	0.189946
0.229082	0.170873
0.231826	0.0754689
0.20597	0.0756253
0.19894	0.0509203
0.301918	0.199719
0.296569	0.0774548
0.246977	0.162154
0.247986	0.188351
0.206755	0.170092
0.223016	0.102767
0.26617	0.133432
0.291558	0.0896469
0.210463	0.111143
0.219174	0.0671996
0.195251	0.0678903
0.268959	0.162212
0.199018	0.0543747
0.271448	0.0852913
0.283116	0.0558099
0.293835	0.0902043
0.292634	0.0848692
0.227949	0.0708183
0.254504	0.182307
0.225367	0.193876
0.300222	0.199283
0.298677	0.0845393
0.207271	0.0997027
0.225393	0.197578
0.216768	0.150157
0.311201	0.183191
0.237316	0.198927
0.206947	0.197295
0.200344	0.199996
0.276522	0.15753
0.339788	0.0800868
0.294315	0.0900213
0.25034	0.197649
0.246914	0.111765
0.31337	0.197103
0.269673	0.0475492
0.289124	0.175114
0.262121	0.0953094
0.275754	0.0708989
0.237925	0.190301
0.215924	0.123597
0.276668	0.121177
0.284152	0.123169
0.257492	0.156538
0.26612	0.137407
0.286081	0.0617091
0.205631	0.195373
0.292053	0.199345
0.193745	0.14227
0.204383	0.0386489
0.277892	0.199066
0.24626	0.13663
0.283423	0.0864574
0.231304	0.198325
0.263016	0.16979
0.315182	0.0508868
0.262869	0.101976
0.232367	0.0996973
0.276419	0.0879084
0.296597	0.198031
0.270149	0.0643482
0.28687	0.0912867
0.24283	0.0408966
0.315601	0.0867959
0.264951	0.0426303
0.18973	0.196931
0.307376	0.0274753
0.248518	0.199999
0.223489	0.182148
0.220743	0.199994
0.270381	0.108954
0.194472	0.0469469
0.240358	0.106858
0.272	0.169999
0.238868	0.199163
0.221237	0.116736
0.259912	0.194089
0.281003	0.109305
0.279958	0.0380955
0.300825	0.14576
0.225107	0.0641029
0.173018	0.194538
0.254666	0.0310052
0.260126	0.148552
0.212489	0.116479
0.255381	0.198439
0.21438	0.119346
0.208041	0.0680976
0.284642	0.0703442
0.302469	0.1405
0.214831	0.126965
0.260174	0.113396
0.224329	0.139228
0.266096	0.189885
0.241357	0.140248
0.20119	0.187679
0.228429	0.174296
0.190764	0.0704233
0.228921	0.0439032
0.240402	0.176864
0.228735	0.0629448
0.276833	0.198436
0.249878	0.183924
0.269901	0.178722
0.16947	0.106087
0.241877	0.0632162
0.220643	0.0694751
0.24783	0.0756634
0.281659	0.198884
0.274317	0.0933606
0.260311	0.0840804
0.275993	0.189269
0.286324	0.0461659
0.249064	0.0725028
0.243118	0.12945
0.3141	0.198157
0.230713	0.0581783
0.254443	0.188756
0.257518	0.153633
0.253633	0.068442
0.197028	0.199989
0.177523	0.176594
0.206076	0.13767
0.199022	0.0567653
0.289728	0.0694466
0.242629	0.084294
0.231593	0.150894
0.224193	0.094816
0.206619	0.152097
0.238306	0.148621
0.228028	0.157693
0.226821	0.110199
0.217035	0.0291003
0.31093	0.184806
0.181337	0.193392
0.25611	0.156668
0.249856	0.181265
0.245966	0.178124
0.22195	0.153809
0.279517	0.199055
0.221009	0.12652
0.275414	0.103861
0.238973	0.0633473
0.286055	0.0467511
0.276067	0.0272466
0.233696	0.0557351
0.259009	0.135432
0.313903	0.180774
0.256375	0.161183
0.172743	0.180797
0.256362	0.0836478
0.243212	0.144879
0.227177	0.110203
0.20841	0.0378496
0.325503	0.118778
0.262219	0.188212
0.234241	0.111467
0.25064	0.172353
0.226056	0.0357593
0.268542	0.15182
0.181451	0.153153
0.223785	0.144137
0.288717	0.065454
0.230701	0.172209
0.224201	0.0841753
0.304126	0.177808
0.209212	0.137134
0.221951	0.109119
0.235259	0.111254
0.226145	0.0564344
0.280084	0.0515716
0.278073	0.151186
0.217245	0.125703
0.267221	0.193048
0.269897	0.122781
0.254828	0.150455
0.285369	0.180196
0.284305	0.195268
0.260868	0.0435022
0.17732	0.193963
0.240629	0.0548036
0.233415	0.199403
0.262857	0.199967
0.190407	0.198656
0.229907	0.0361965
0.264703	0.128781
0.244445	0.0687997
0.25819	0.177456
0.305973	0.0922253
0.28529	0.119938
0.218785	0.191928
0.258525	0.0953174
0.264906	0.169681
0.177432	0.184215
0.302812	0.126743
0.230983	0.0331596
0.330353	0.0501393
0.237454	0.170114
0.220345	0.173661
0.205303	0.0601018
0.221148	0.185022
0.231345	0.0849944
0.250121	0.194369
0.273131	0.158032
0.225941	0.0951935
0.188107	0.156729
0.275648	0.100452
0.222694	0.146541
0.202933	0.0908938
0.256501	0.172079
0.218329	0.128242
0.318316	0.181975
0.242186	0.19139
0.267397	0.109948
0.266115	0.100361
0.217736	0.180494
0.208519	0.0466519
0.239474	0.115288
0.304363	0.105918
0.245488	0.182599
0.186398	0.133059
0.187839	0.198381
0.293742	0.183234
0.206865	0.119042
0.237039	0.198067
0.258686	0.199879
0.254152	0.199629
0.247151	0.0231314
0.271708	0.147737
0.32172	0.0606881
0.222106	0.196728
0.243574	0.161036
0.282038	0.198332
0.282057	0.159022
0.250915	0.119247
0.27437	0.199876
0.293509	0.104646
0.229207	0.189793
0.229888	0.137163
0.253637	0.199926
0.231758	0.193264
0.28297	0.0869464
0.297896	0.193951
0.290123	0.0912741
0.22969	0.166104
0.29227	0.153779
0.272271	0.0810993
0.214268	0.182974
0.265985	0.196503
0.228157	0.19912
0.205272	0.150751
0.301635	0.0765514
0.170021	0.196761
0.188442	0.198654
0.222493	0.191064
0.252823	0.14052
0.2412	0.131206
0.300299	0.175391
0.241547	0.183918
0.296465	0.0979287
0.236146	0.186618
0.205588	0.102131
0.279442	0.0716062
0.28644	0.198275
0.216857	0.13307
0.250225	0.0575802
0.288851	0.179679
0.299244	0.182128
0.243666	0.0944635
0.256354	0.107797
0.270655	0.0822273
0.22731	0.110987
0.227511	0.05112
0.224311	0.0226347
0.245598	0.13677
0.205188	0.199747
0.213868	0.199919
0.284488	0.123553
0.277651	0.0360518
0.215205	0.120585
0.267246	0.135096
0.269062	0.197661
0.278756	0.110871
0.194239	0.136488
0.239855	0.198972
0.276783	0.192138
0.207593	0.199887
0.227511	0.193992
0.245291	0.163408
0.221139	0.130321
0.260242	0.199859
0.262601	0.1947
0.274797	0.193294
0.289227	0.199677
0.247826	0.0915653
0.310206	0.185547
0.242444	0.0393421
0.229586	0.199829
0.263966	0.0582996
0.263783	0.162698
0.211817	0.137399
0.266955	0.0480536
0.277016	0.198863
0.204101	0.187336
0.276515	0.14967
0.208323	0.0544581
0.247776	0.179956
0.221392	0.140287
0.285518	0.188721
0.246787	0.147146
0.217276	0.0560376
0.251166	0.153464
0.275607	0.131311
0.325582	0.19974
0.268027	0.146502
0.252452	0.178403
0.223745	0.0975392
0.349004	0.0443719
0.184435	0.0866302
0.292993	0.0697936
0.307534	0.163306
0.337071	0.193878
0.202994	0.0903048
0.277006	0.0633032
0.226315	0.161049
0.233765	0.0362923
0.197686	0.180796
0.276333	0.199771
0.226983	0.189527
0.287769	0.048543
0.243184	0.13201
0.271822	0.149733
0.311399	0.0481251
0.225698	0.134149
0.249791	0.0414144
0.267983	0.170636
0.243846	0.14079
0.232697	0.0666898
0.199491	0.199288
0.226836	0.176682
0.252499	0.135756
0.213006	0.194824
0.224415	0.198642
0.261861	0.0249214
0.22766	0.0524155
0.1653	0.19277
0.224604	0.198631
0.205693	0.165958
0.165259	0.154357
0.275921	0.0827152
0.26272	0.0717542
0.198386	0.198958
0.186249	0.0927982
0.230455	0.198657
0.247528	0.110144
0.204946	0.198866
0.302492	0.0862565
0.234332	0.107295
0.291759	0.112243
0.297683	0.0738478
0.230909	0.194355
0.266669	0.192603
0.242924	0.153171
0.229049	0.0763896
0.245131	0.188025
0.210631	0.0323156
0.271077	0.199375
0.244914	0.0868067
0.257205	0.0498623
0.229531	0.105084
0.23647	0.0246655
0.249411	0.0548172
0.23841	0.114886
0.22006	0.118955
0.246069	0.0175762
0.248826	0.172918
0.2535	0.112442
0.203918	0.195043
0.268302	0.197744
0.152169	0.0312185
0.255844	0.160701
0.268046	0.188349
0.248695	0.195427
0.229688	0.0151924
0.238828	0.189418
0.21961	0.0699683
0.220582	0.112512
0.233373	0.0614296
0.273423	0.199389
0.237456	0.140223
0.216461	0.066967
0.219141	0.169616
0.291138	0.144207
0.191683	0.185006
0.222459	0.183347
0.273231	0.0352257
0.271737	0.129039
0.300522	0.181906
0.279307	0.174676
0.188691	0.0578193
0.32767	0.0966932
0.220073	0.165758
0.284822	0.199228
0.275273	0.133679
0.291849	0.141583
0.265029	0.160243
0.247135	0.0557573
0.273149	0.155425
0.260741	0.132521
0.281609	0.183343
0.204639	0.189345
0.268464	0.198865
0.198295	0.0738578
0.228588	0.135039
0.27426	0.111724
0.252367	0.174084
0.260173	0.100379
0.256256	0.100617
0.174807	0.193259
0.277064	0.121306
0.204236	0.181331
0.195503	0.107467
0.292842	0.182373
0.275363	0.18292
0.243299	0.19399
0.2578	0.196251
0.276176	0.19544
0.29418	0.155949
0.291467	0.044003
0.302071	0.0263681
0.315242	0.192292
0.209617	0.0788627
0.266574	0.155452
0.307704	0.16323
0.278021	0.115854
0.220571	0.0863105
0.24712	0.0643991
0.324575	0.141789
0.244416	0.174976
0.253341	0.161816
0.296728	0.0797773
0.193406	0.0732818
0.252085	0.131846
0.272444	0.101468
0.262759	0.199881
0.302041	0.139903
0.243441	0.179978
0.335103	0.144794
0.22224	0.11373
0.20737	0.139648
0.212717	0.0915056
0.319266	0.194351
0.222753	0.128001
0.248783	0.0178138
0.223946	0.0725663
0.258366	0.160971
0.246964	0.059975
0.23327	0.181145
0.262125	0.194723
0.327519	0.0710052
0.266494	0.0766822
0.220682	0.0670568
0.235952	0.183257
0.301203	0.0536627
0.261964	0.161971
0.302215	0.19998
0.235663	0.0849495
0.266071	0.167948
0.201348	0.0541372
0.214412	0.0806092
0.260882	0.1896
0.243097	0.174457
0.237549	0.199998
0.223767	0.189459
0.224447	0.197745
0.301315	0.172869
0.275206	0.199231
0.232925	0.177593
0.246233	0.0752948
0.281208	0.164752
0.271581	0.0544915
0.261541	0.115834
0.245709	0.148158
0.203526	0.10792
0.187645	0.0726491
0.228994	0.141056
0.292848	0.198486
0.234659	0.0860129
0.250614	0.105781
0.139892	0.0452578
0.277027	0.122878
0.292742	0.148293
0.254399	0.0627276
0.262093	0.0907103
0.262219	0.133589
0.269116	0.199489
0.264338	0.131661
0.249222	0.12927
0.256654	0.197731
0.242886	0.0466096
0.25408	0.100966
0.263051	0.134872
0.276135	0.0280149
0.23292	0.100106
0.320204	0.0420548
0.260649	0.191432
0.251455	0.183962
0.233665	0.0680143
0.254619	0.196219
0.315244	0.121089
0.253682	0.0448365
0.225018	0.179339
0.250753	0.199616
0.295696	0.0810683
0.271033	0.123171
0.254568	0.0326131
0.254927	0.0610391
0.221435	0.107784
0.188903	0.167092
0.229451	0.117175
0.218173	0.164211
0.276937	0.0574062
0.227357	0.131469
0.240919	0.189843
0.247886	0.0625847
0.290884	0.113422
0.236764	0.0536088
0.178082	0.13276
0.252572	0.188831
0.20943	0.199158
0.198612	0.135289
0.320315	0.0633753
0.305122	0.0979512
0.251926	0.0783145
0.200969	0.119931
0.238451	0.19416
0.271744	0.039805
0.275209	0.0676538
0.30176	0.180281
0.258052	0.0491076
0.279593	0.199142
0.226831	0.190185
0.250017	0.109808
0.236351	0.0884099
0.22035	0.0992477
0.278132	0.18528
0.269151	0.167663
0.291224	0.0752299
0.233571	0.0818972
0.279871	0.163383
0.277631	0.157299
0.235888	0.180288
0.238432	0.0969787
0.249425	0.172864
0.287727	0.199763
0.244075	0.0561767
0.249988	0.179475
0.282256	0.199778
0.292006	0.0550104
0.227373	0.168155
0.261656	0.0740949
0.243057	0.192825
0.229683	0.0613991
0.232457	0.0863426
0.231924	0.0803904
0.189334	0.169251
0.293563	0.111259
0.220993	0.153171
0.278615	0.168686
0.260981	0.0716847
0.181665	0.0589275
0.281447	0.075762
0.204158	0.190906
0.293969	0.10535
0.2369	0.162211
0.253081	0.0540855
0.309585	0.0717798
0.23642	0.18079
0.248615	0.189776
0.262826	0.199875
0.243999	0.0534851
0.248552	0.0250976
0.23253	0.189639
0.295073	0.17816
0.20958	0.0350769
0.236916	0.150845
0.228912	0.141364
0.248456	0.120772
0.251209	0.178094
0.279116	0.130182
0.329207	0.15138
0.254224	0.10772
0.231058	0.18163
0.213102	0.138464
0.256217	0.0336424
0.285058	0.172062
0.236301	0.11186
0.281023	0.191007
0.222525	0.190325
0.286375	0.143569
0.293154	0.0669326
0.269385	0.110321
0.270151	0.167667
0.277635	0.17343
0.244307	0.198632
0.200229	0.0624242
0.246831	0.0899216
0.254372	0.0490174
0.270391	0.185868
0.247151	0.196597
0.256671	0.169723
0.208082	0.135357
0.268118	0.141516
0.241822	0.0314459
0.309555	0.0348067
0.237379	0.0496129
0.238299	0.0695262
0.204155	0.10357
0.289997	0.125064
0.286922	0.197761
0.266883	0.166229
0.16164	0.146093
0.222711	0.0700616
0.226253	0.127303
0.29099	0.161483
0.276015	0.0974817
0.282466	0.191949
0.243671	0.199991
0.314271	0.115306
0.241402	0.0472603
0.223056	0.125803
0.2279	0.159145
0.309649	0.14674
0.242403	0.0711444
0.263526	0.12299
0.273037	0.121249
0.216272	0.10292
0.238705	0.133259
0.161435	0.188224
0.229519	0.0890259
0.204057	0.178722
0.230761	0.195392
0.185455	0.145734
0.244829	0.0764155
0.260645	0.197047
0.255196	0.19992
0.253748	0.105607
0.279282	0.103392
0.223412	0.0921729
0.286075	0.19305
0.258975	0.149426
0.222035	0.0283163
0.315012	0.198864
0.221588	0.17326
0.266496	0.0678263
0.218409	0.187729
0.249783	0.0759125
0.243671	0.0545183
0.188248	0.0779254
0.240715	0.0780558
0.330882	0.119281
0.241044	0.133546
0.255844	0.0553341
0.274061	0.0848844
0.234195	0.0818596
0.289776	0.194366
0.250651	0.0804732
0.260897	0.0195387
0.242794	0.192662
0.260376	0.127789
0.306626	0.199986
0.276208	0.181263
0.235672	0.038234
0.205728	0.1214
0.206821	0.188423
0.268303	0.16283
0.24323	0.0244324
0.259249	0.167836
0.283018	0.0779791
0.232741	0.0363519
0.226113	0.183087
0.287261	0.167928
0.245943	0.0487531
0.226736	0.0404777
0.254046	0.11832
0.251905	0.0814595
0.273231	0.125234
0.259641	0.139579
0.225289	0.0793126
0.20514	0.0250279
0.223218	0.0593367
0.242749	0.0800764
0.264247	0.144001
0.292609	0.199806
0.31638	0.0810739
0.276792	0.113321
0.211524	0.130635
0.216707	0.16915
0.240854	0.114357
0.289344	0.135782
0.232634	0.186849
0.332163	0.181325
0.288653	0.0801332
0.251111	0.0585903
0.2109	0.197833
0.32378	0.0804064
0.21281	0.129562
0.298893	0.194321
0.282163	0.151669
0.217085	0.196435
0.248436	0.16252
0.214977	0.18769
0.282051	0.116382
0.288261	0.0960198
0.319731	0.143005
0.20533	0.198612
0.226832	0.19796
0.207757	0.184476
0.238773	0.198772
0.230832	0.199887
0.238508	0.118688
0.251313	0.0862266
0.256004	0.197095
0.216851	0.194008
0.246717	0.158199
0.342554	0.113913
0.250538	0.12621
0.211324	0.139893
0.245867	0.0821183
0.195106	0.198849
0.218244	0.0813452
0.226116	0.191456
0.276446	0.191044
0.297055	0.111651
0.209127	0.0512883
0.216392	0.0858118
0.246946	0.184354
0.273437	0.17999
0.244537	0.0522704
0.260059	0.170698
0.270025	0.172617
0.255052	0.0604049
0.296203	0.174515
0.19917	0.0895121
0.351351	0.0506391
0.283393	0.100015
0.275628	0.0821369
0.255531	0.0581218
0.267469	0.0794429
0.24142	0.137734
0.256944	0.163973
0.185852	0.074043
0.230773	0.199343
0.25159	0.199282
0.223527	0.118068
0.191816	0.0907778
0.271872	0.0601412
0.253491	0.197204
0.240628	0.2
0.2396	0.0598057
0.27884	0.101116
0.238244	0.113349
0.290527	0.153817
0.212175	0.0678054
0.289995	0.196258
0.279184	0.173282
0.244609	0.13718
0.216247	0.0915337
0.270017	0.160619
0.288471	0.16718
0.262619	0.0821171
0.257529	0.18222
0.220683	0.192448
0.273782	0.104646
0.270421	0.131064
0.314254	0.174768
0.213557	0.107461
0.236719	0.14784
0.262091	0.147105
0.291322	0.1673
0.231535	0.148394
0.240593	0.176998
0.202591	0.0226177
0.263747	0.0902825
0.217548	0.0516975
0.186296	0.131134
0.216876	0.162624
0.275014	0.199924
0.290281	0.199441
0.184331	0.168397
0.226038	0.129325
0.265109	0.0888227
0.292897	0.143971
0.233291	0.189659
0.204542	0.165513
0.268632	0.199454
0.223283	0.158612
0.255962	0.060866
0.236751	0.18466
0.265465	0.0963376
0.292204	0.0410239
0.188936	0.143842
0.26428	0.109757
0.245028	0.0413842
0.226893	0.126543
0.232972	0.192921
0.329425	0.0575826
0.282957	0.199427
0.28782	0.0375772
0.294648	0.135247
0.252021	0.178227
0.249994	0.0464316
0.253491	0.184497
0.27168	0.187102
0.221066	0.0379807
0.320232	0.139538
0.258562	0.198486
0.255364	0.0979763
0.237409	0.0657989
0.216963	0.19355
0.272782	0.138872
0.289635	0.119241
0.267199	0.195929
0.191997	0.0381205
0.285207	0.133981
0.245572	0.0482421
0.200368	0.130434
[truncated: 98,001 more rows]
